# Supplementary material for: Microbial Community Profile and Water Quality in a Protected Area of the Caatinga Biome
Source: PLoS One. 2016 Feb 16;11(2):e0148296. doi: 10.1371/journal.pone.0148296 (PMC4755664; doi:10.1371/journal.pone.0148296)
Supplement: S5 Table — OTUs were classified at the species level using the M5NR database with default sequence quality thresholds performed using the MG-RAST server. (XLSX) [file pone.0148296.s017.xlsx]

## Sheet: Plan1
S5 Table. Relative abundance of OTUs and sequence information of Paraguaçú River metagenome. OTUs were classified at the species level using the M5NR database with default sequence quality thresholds performed using the MG-RAST server.
Taxonomical groups	P1.Wet.1	P1.Wet.2	P2.Wet.1	P2.Wet.2	P3.Wet.1	P3.Wet.2	P1.Dry.1	P1.Dry.2	P2.Dry.1	P2.Dry.2	P3.Dry.1	P3.Dry.2
Archaea	0.431751	0.442548	0.355674	0.374987	0.287194	0.289433	0.334432	0.327226	0.23467	0.224451	0.468638	0.500687
Crenarchaeota	0.0443404	0.0398427	0.0513634	0.0558524	0.039806	0.0394733	0.0323497	0.0329798	0.0338502	0.0309943	0.0654188	0.0650924
Thermoprotei	0.0432648	0.0389068	0.0509028	0.0553824	0.0385952	0.0381276	0.0317907	0.0327542	0.0337571	0.0309208	0.0631246	0.0635176
Acidilobales	0.000956127	0.000601651	0.000875251	0.00109668	0.000983799	0.00067284	0.000768567	0.000496276	0.000512176	0.000587569	0.00118185	0.00094489
Acidilobaceae	0.000956127	0.000601651	0.000875251	0.00109668	0.000983799	0.00067284	0.000768567	0.000496276	0.000512176	0.000587569	0.00118185	0.00094489
Acidilobus	0.000956127	0.000601651	0.000875251	0.00109668	0.000983799	0.00067284	0.000768567	0.000496276	0.000512176	0.000587569	0.00118185	0.00094489
Acidilobus saccharovorans	0.000956127	0.000601651	0.000875251	0.00109668	0.000983799	0.00067284	0.000768567	0.000496276	0.000512176	0.000587569	0.00118185	0.00094489
Desulfurococcales	0.0164932	0.0157766	0.0158466	0.0194269	0.0118056	0.011214	0.0120176	0.0109632	0.0110351	0.00888698	0.0207866	0.0192128
Desulfurococcaceae	0.0141029	0.0124341	0.0122535	0.0154319	0.00945961	0.00919547	0.0103757	0.00933901	0.008707	0.0066836	0.0177972	0.0155382
Aeropyrum	0.00274887	0.00260715	0.0036392	0.00642342	0.00332978	0.00403704	0.00202622	0.00193999	0.00330587	0.00345197	0.00479691	0.00472445
Aeropyrum pernix	0.00274887	0.00260715	0.0036392	0.00642342	0.00332978	0.00403704	0.00202622	0.00193999	0.00330587	0.00345197	0.00479691	0.00472445
Desulfurococcus	0.00245008	0.00193865	0.00216509	0.00156669	0.00128651	0.00134568	0.00167687	0.00175952	0.000791545	0.000807908	0.00257226	0.00146983
Desulfurococcus kamchatkensis	0.00191225	0.001337	0.00147411	0.000705009	0.000908122	0.00067284	0.00122272	0.00130836	0.000558738	0.000367231	0.00139041	0.00136484
Desulfurococcus mobilis	0	0	0	7.83344e-05	0	0	0	0	0	0	0	0.000104988
Desulfurococcus mucosus	0.000537822	0.000401101	0.000690988	0.000705009	0.000378384	0.00067284	0.000349349	0.00045116	0.000232807	0.000440677	0.00111233	0
Desulfurococcus sp. SY	0	0.00020055	0	7.83344e-05	0	0	0.000104805	0	0	0	6.95205e-05	0
Ignicoccus	0.0018525	0.00167125	0.00184263	0.00266337	0.00121083	0.000897119	0.00174674	0.00184976	0.00223495	0.000807908	0.00354554	0.00199477
Ignicoccus hospitalis	0.0018525	0.00167125	0.00184263	0.00266337	0.00121083	0.000897119	0.00174674	0.00184976	0.00223495	0.000807908	0.00354554	0.00199477
Ignisphaera	0.0011354	0.00140385	0.000967383	0.00180169	0.000605415	0.00078498	0.000663763	0.00090232	0.000512176	0.000220338	0.00118185	0.00104988
Ignisphaera aggregans	0.0011354	0.00140385	0.000967383	0.00180169	0.000605415	0.00078498	0.000663763	0.00090232	0.000512176	0.000220338	0.00118185	0.00104988
Staphylothermus	0.00490015	0.00367676	0.00271788	0.00219336	0.00249734	0.00201852	0.00352842	0.0022558	0.00148997	0.00110169	0.00479691	0.00493442
Staphylothermus hellenicus	0.00107564	0.000802201	0.000598856	0.000705009	0.000529738	0	0.000733632	0	0.00032593	0.000807908	0.000973287	0.00115487
Staphylothermus marinus	0.00382451	0.00287455	0.00211903	0.00148835	0.0019676	0.00201852	0.00279479	0.0022558	0.00116404	0.000293785	0.00382363	0.00377956
Thermosphaera	0.00101589	0.00113645	0.000921317	0.000783344	0.000529738	0.00011214	0.000733632	0.000631624	0.000372492	0.000293785	0.000903766	0.00136484
Thermosphaera aggregans	0.00101589	0.00113645	0.000921317	0.000783344	0.000529738	0.00011214	0.000733632	0.000631624	0.000372492	0.000293785	0.000903766	0.00136484
Pyrodictiaceae	0.00239032	0.00334251	0.00359314	0.00399505	0.00234598	0.00201852	0.00164194	0.00162418	0.00232807	0.00220338	0.00298938	0.00367457
Hyperthermus	0.00239032	0.00334251	0.00359314	0.00399505	0.00234598	0.00201852	0.00164194	0.00162418	0.00232807	0.00220338	0.00291986	0.00367457
Hyperthermus butylicus	0.00239032	0.00334251	0.00359314	0.00399505	0.00234598	0.00201852	0.00164194	0.00162418	0.00232807	0.00220338	0.00291986	0.00367457
Pyrodictium	0	0	0	0	0	0	0	0	0	0	6.95205e-05	0
Pyrodictium occultum	0	0	0	0	0	0	0	0	0	0	6.95205e-05	0
Sulfolobales	0.0109955	0.0118325	0.016814	0.0192703	0.0135462	0.0136811	0.00897826	0.00843669	0.0119197	0.0110169	0.0230808	0.0247771
Sulfolobaceae	0.0109955	0.0118325	0.016814	0.0192703	0.0135462	0.0136811	0.00897826	0.00843669	0.0119197	0.0110169	0.0230808	0.0247771
Acidianus	0	0	0	7.83344e-05	0	0	0	0	0	0	6.95205e-05	0
Acidianus ambivalens	0	0	0	7.83344e-05	0	0	0	0	0	0	6.95205e-05	0
Metallosphaera	0.00203177	0.0021392	0.00299428	0.00352505	0.00234598	0.00269136	0.00181661	0.00126325	0.00246776	0.00242372	0.00465787	0.0034646
Metallosphaera sedula	0.00203177	0.0021392	0.00299428	0.00352505	0.00234598	0.00269136	0.00181661	0.00126325	0.00246776	0.00242372	0.00465787	0.0034646
Sulfolobus	0.0089637	0.00969326	0.0138198	0.0156669	0.0112002	0.0108776	0.00716165	0.00717345	0.00945198	0.0085932	0.0183534	0.0213125
Sulfolobus acidocaldarius	0.00209153	0.00300825	0.00299428	0.00446506	0.00264869	0.00246708	0.0023057	0.00166929	0.00218839	0.000881354	0.00493595	0.0059843
Sulfolobus islandicus	0.00161347	0.00167125	0.00281002	0.00360338	0.00204328	0.00201852	0.00108298	0.00117302	0.00148997	0.00279095	0.00298938	0.00419951
Sulfolobus neozealandicus	0	0	0	0	0	0	0	9.0232e-05	0	0	0	0
Sulfolobus shibatae	0	0.0001337	9.21317e-05	0	0	0	0	9.0232e-05	0	0	0.000139041	0
Sulfolobus solfataricus	0.0029879	0.0022729	0.00354707	0.00352505	0.00370817	0.0028035	0.00213103	0.0019851	0.00209527	0.00205649	0.00583972	0.00713917
Sulfolobus sp. Sko-3	0	0	0	0	0	0	0	4.5116e-05	0	0	0	0
Sulfolobus sp. Ta	0	0	0	0	0	0	0	4.5116e-05	0	0	0	0
Sulfolobus sp. Tu A	0	0	0	0	0	0	0	4.5116e-05	0	0	0	0
Sulfolobus sp. Tu B-1	0	0	0	0	0	0	0	4.5116e-05	0	0	0	0
Sulfolobus tengchongensis	0	0	0	0	0	0.00011214	0	0	0	0	0	0
Sulfolobus tokodaii	0.0022708	0.00260715	0.00437625	0.00407339	0.00280004	0.00347634	0.00164194	0.0019851	0.00367836	0.0028644	0.00444931	0.00398953
Sulfurisphaera	0	0	0	0	0	0.00011214	0	0	0	0	0	0
Sulfurisphaera ohwakuensis	0	0	0	0	0	0.00011214	0	0	0	0	0	0
Thermoproteales	0.01482	0.010696	0.0173668	0.0155885	0.0122597	0.0125597	0.0100263	0.0128581	0.0102901	0.0104294	0.0180753	0.0185828
Thermofilaceae	0.00418306	0.0030751	0.00359314	0.00289837	0.00280004	0.0033642	0.00241051	0.00315812	0.0024212	0.00264406	0.00424075	0.00451447
Thermofilum	0.00418306	0.0030751	0.00359314	0.00289837	0.00280004	0.0033642	0.00241051	0.00315812	0.0024212	0.00264406	0.00424075	0.00451447
Thermofilum pendens	0.00418306	0.0030751	0.00359314	0.00289837	0.00280004	0.0033642	0.00241051	0.00315812	0.0024212	0.00264406	0.00424075	0.00451447
Thermoproteaceae	0.0106369	0.00762091	0.0137737	0.0126902	0.00945961	0.00919547	0.0076158	0.00969994	0.00786889	0.00778529	0.0138346	0.0140684
Caldivirga	0.00179274	0.00100275	0.00423806	0.00313337	0.00189192	0.00235494	0.0015022	0.00184976	0.00260744	0.00345197	0.00243322	0.00251971
Caldivirga maquilingensis	0.00179274	0.00100275	0.00423806	0.00313337	0.00189192	0.00235494	0.0015022	0.00184976	0.00260744	0.00345197	0.00243322	0.00251971
Pyrobaculum	0.00615507	0.00534801	0.00626495	0.00556174	0.00582712	0.00470988	0.00471621	0.00581997	0.00405085	0.00345197	0.00855102	0.00829403
Pyrobaculum aerophilum	0.00137443	0.001337	0.00128984	0.00203669	0.00158921	0.00179424	0.00157207	0.00175952	0.00093123	0.000734461	0.00194657	0.00199477
Pyrobaculum arsenaticum	0.00167322	0.000935901	0.00184263	0.00148835	0.00151354	0.000897119	0.000873372	0.00108278	0.00102435	0.00117514	0.00201609	0.00251971
Pyrobaculum calidifontis	0.00155371	0.00207235	0.0018887	0.000940012	0.00174057	0.00123354	0.00132753	0.0019851	0.000977791	0.000587569	0.0027113	0.00199477
Pyrobaculum islandicum	0.00155371	0.00100275	0.00124378	0.00109668	0.000983799	0.00078498	0.000943242	0.000992552	0.00111748	0.0009548	0.00187705	0.00178479
Thermoproteus	0.00119516	0	0.00184263	0.00258503	0.000605415	0.0011214	0.000489088	0.00103767	0.000651861	0.000293785	0.00139041	0.00115487
Thermoproteus neutrophilus	0.000956127	0	0.0017505	0.00258503	0.000605415	0.00100926	0.000454153	0.00090232	0.000605299	0.000293785	0.00111233	0.00115487
Thermoproteus tenax	0.000239032	0	9.21317e-05	0	0	0.00011214	3.49349e-05	0.000135348	4.65615e-05	0	0.000278082	0
Vulcanisaeta	0.00149395	0.00127015	0.00142804	0.00141002	0.00113515	0.00100926	0.000908307	0.000992552	0.000558738	0.000587569	0.00145993	0.00209976
Vulcanisaeta distributa	0.00149395	0.00127015	0.00142804	0.00141002	0.00113515	0.00100926	0.000908307	0.000992552	0.000558738	0.000587569	0.00145993	0.00209976
unclassified (derived from Crenarchaeota)	0.00107564	0.000935901	0.000460658	0.000470006	0.00121083	0.00134568	0.000558958	0.00022558	9.3123e-05	7.34461e-05	0.00229418	0.00157482
unclassified (derived from Crenarchaeota)	0.00107564	0.000935901	0.000460658	0.000470006	0.00121083	0.00134568	0.000558958	0.00022558	9.3123e-05	7.34461e-05	0.00229418	0.00157482
unclassified (derived from Crenarchaeota)	0.00107564	0.000935901	0.000460658	0.000470006	0.00121083	0.00134568	0.000558958	0.00022558	9.3123e-05	7.34461e-05	0.00229418	0.00157482
unclassified (derived from Crenarchaeota)	0.00107564	0.000935901	0.000460658	0.000470006	0.00121083	0.00134568	0.000558958	0.00022558	9.3123e-05	7.34461e-05	0.00229418	0.00157482
uncultured crenarchaeote	0.000418306	0.000534801	0.000230329	0.000235003	0.000605415	0.00078498	0.000244544	0.000180464	4.65615e-05	0	0.00104281	0.000419951
uncultured crenarchaeote 29d5	5.9758e-05	0	0	7.83344e-05	7.56769e-05	0	0	0	0	0	6.95205e-05	0
uncultured crenarchaeote 57a5	0.000358548	6.68501e-05	4.60658e-05	7.83344e-05	0.000227031	0.00022428	3.49349e-05	4.5116e-05	0	0	0.000347602	0.000419951
uncultured crenarchaeote 76h13	5.9758e-05	0.0001337	0	0	7.56769e-05	0.00011214	0.000104805	0	0	0	0.000278082	0.000104988
uncultured crenarchaeote DeepAnt-EC39	0.000179274	0	9.21317e-05	0	0.000151354	0.00022428	0.000104805	0	4.65615e-05	0	0.000556164	0.000419951
uncultured crenarchaeote MCG	0	0.00020055	9.21317e-05	7.83344e-05	0	0	6.98698e-05	0	0	7.34461e-05	0	0.000104988
uncultured marine crenarchaeote	0	0	0	0	7.56769e-05	0	0	0	0	0	0	0.000104988
Euryarchaeota	0.336915	0.345816	0.28114	0.293127	0.182608	0.187834	0.267496	0.25662	0.189878	0.184129	0.308949	0.330816
Archaeoglobi	0.0157163	0.0171805	0.0121153	0.0131602	0.00908122	0.00627984	0.0131006	0.0134446	0.00763608	0.00896043	0.0140431	0.0157482
Archaeoglobales	0.0157163	0.0171805	0.0121153	0.0131602	0.00908122	0.00627984	0.0131006	0.0134446	0.00763608	0.00896043	0.0140431	0.0157482
Archaeoglobaceae	0.0157163	0.0171805	0.0121153	0.0131602	0.00908122	0.00627984	0.0131006	0.0134446	0.00763608	0.00896043	0.0140431	0.0157482
Archaeoglobus	0.0118321	0.0124341	0.00962776	0.0112801	0.00696227	0.00482202	0.00943242	0.0100158	0.00623924	0.00712428	0.0107062	0.0116536
Archaeoglobus fulgidus	0.00932224	0.00909161	0.00778513	0.00908679	0.00537306	0.0039249	0.007511	0.00730879	0.00516832	0.00580224	0.00855102	0.00902895
Archaeoglobus lithotrophicus	0	6.68501e-05	0	0	0	0	0	0	0	0	0	0
Archaeoglobus profundus	0.00250983	0.00327566	0.00184263	0.00219336	0.00158921	0.000897119	0.00192142	0.00270696	0.00107091	0.00132203	0.00215513	0.00262469
Ferroglobus	0.00388427	0.00474636	0.00248756	0.00188002	0.00211895	0.00145782	0.00366816	0.00342882	0.00139684	0.00183615	0.00333698	0.00409452
Ferroglobus placidus	0.00388427	0.00474636	0.00248756	0.00188002	0.00211895	0.00145782	0.00366816	0.00342882	0.00139684	0.00183615	0.00333698	0.00409452
Halobacteria	0.0219312	0.0234644	0.0394324	0.0373655	0.027168	0.0269136	0.0214151	0.0211594	0.0297062	0.0262937	0.0376106	0.0327562
Halobacteriales	0.0219312	0.0234644	0.0394324	0.0373655	0.027168	0.0269136	0.0214151	0.0211594	0.0297062	0.0262937	0.0376106	0.0327562
Halobacteriaceae	0.0219312	0.0234644	0.0394324	0.0373655	0.027168	0.0269136	0.0214151	0.0211594	0.0297062	0.0262937	0.0376106	0.0327562
Haladaptatus	0.000836612	0.000802201	0.00253362	0.00172336	0.00128651	0.00123354	0.000873372	0.00121813	0.00125716	0.00132203	0.00180753	0.00220474
Haladaptatus paucihalophilus	0.000836612	0.000802201	0.00253362	0.00172336	0.00128651	0.00123354	0.000873372	0.00121813	0.00125716	0.00132203	0.00180753	0.00220474
Halalkalicoccus	0.0018525	0.00127015	0.00327067	0.00517007	0.00166489	0.00179424	0.00101311	0.00130836	0.00186246	0.00220338	0.0027113	0.00283467
Halalkalicoccus jeotgali	0.0018525	0.00127015	0.00327067	0.00517007	0.00166489	0.00179424	0.00101311	0.00130836	0.00186246	0.00220338	0.0027113	0.00283467
Halarchaeum	0	0	0	0	7.56769e-05	0	0	0	0	0	0	0
Halarchaeum acidiphilum	0	0	0	0	7.56769e-05	0	0	0	0	0	0	0
Haloarcula	0.00274887	0.00260715	0.0058043	0.0052484	0.00469196	0.00459774	0.00255025	0.00333858	0.0050752	0.00528812	0.00431027	0.0043045
Haloarcula marismortui	0.00274887	0.00260715	0.0058043	0.0052484	0.00469196	0.00459774	0.00255025	0.00333858	0.0050752	0.00528812	0.00431027	0.0043045
Halobacterium	0.00215129	0.00167125	0.00304035	0.00266337	0.00204328	0.00201852	0.00171181	0.00162418	0.00228151	0.00161582	0.00326746	0.00272968
Halobacterium salinarum	0.00209153	0.00167125	0.00294821	0.00266337	0.00204328	0.00201852	0.00171181	0.00153394	0.00223495	0.00146892	0.00319794	0.00272968
Halobacterium sp.	5.9758e-05	0	9.21317e-05	0	0	0	0	9.0232e-05	4.65615e-05	0.000146892	6.95205e-05	0
Halococcus	5.9758e-05	0	0	0	0	0.00011214	0	0	0	7.34461e-05	0	0
Halococcus morrhuae	5.9758e-05	0	0	0	0	0.00011214	0	0	0	7.34461e-05	0	0
Haloferax	0.00161347	0.00180495	0.00193477	0.00117502	0.00121083	0.00100926	0.00118779	0.00090232	0.00158309	0.00154237	0.00250274	0.00199477
Haloferax lucentense	0	0	0	0	0	0	0	0	4.65615e-05	0	0	0
Haloferax sp.	0	6.68501e-05	0	0	0	0	0.000104805	0	9.3123e-05	7.34461e-05	6.95205e-05	0
Haloferax volcanii	0.00161347	0.0017381	0.00193477	0.00117502	0.00121083	0.00100926	0.00108298	0.00090232	0.00144341	0.00146892	0.00243322	0.00199477
Halogeometricum	0.00149395	0.00207235	0.00276395	0.00321171	0.00264869	0.00302778	0.00216596	0.00189487	0.00256088	0	0.00417123	0.00314963
Halogeometricum borinquense	0.00149395	0.00207235	0.00276395	0.00321171	0.00264869	0.00302778	0.00216596	0.00189487	0.00256088	0	0.00417123	0.00314963
Halomicrobium	0.00155371	0.00207235	0.00184263	0.00235003	0.00151354	0.00145782	0.0022009	0.00297766	0.00148997	0.00117514	0.00264178	0.00220474
Halomicrobium mukohataei	0.00155371	0.00207235	0.00184263	0.00235003	0.00151354	0.00145782	0.0022009	0.00297766	0.00148997	0.00117514	0.00264178	0.00220474
Haloquadratum	0.00149395	0.00287455	0.0036392	0.00289837	0.00227031	0.0022428	0.00192142	0.00126325	0.00307306	0.00205649	0.00264178	0.0016798
Haloquadratum walsbyi	0.00149395	0.00287455	0.0036392	0.00289837	0.00227031	0.0022428	0.00192142	0.00126325	0.00307306	0.00205649	0.00264178	0.0016798
Halorhabdus	0.00215129	0.001337	0.00184263	0.00141002	0.00166489	0.00123354	0.00164194	0.00117302	0.00116404	0.00154237	0.00243322	0.00125985
Halorhabdus utahensis	0.00215129	0.001337	0.00184263	0.00141002	0.00166489	0.00123354	0.00164194	0.00117302	0.00116404	0.00154237	0.00243322	0.00125985
Halorubrum	0.00107564	0.00140385	0.00156624	0.0027417	0.00151354	0.00156996	0.00143233	0.00130836	0.00125716	0.00139548	0.00229418	0.00230973
Halorubrum coriense	0	0	0	0	0	0	0	0	0	0	6.95205e-05	0
Halorubrum distributum	0	0	0	0	0	0	0	0	0	0	6.95205e-05	0
Halorubrum lacusprofundi	0.00107564	0.00140385	0.00156624	0.0027417	0.00151354	0.00156996	0.00143233	0.00130836	0.00125716	0.00139548	0.00208561	0.00230973
Halorubrum sp. TP009	0	0	0	0	0	0	0	0	0	0	6.95205e-05	0
Haloterrigena	0.00137443	0.0018718	0.00211903	0	0.00227031	0.00246708	0.00153713	0.0011279	0.00176934	0	0.00291986	0.00251971
Haloterrigena turkmenica	0.00137443	0.0018718	0.00211903	0	0.00227031	0.00246708	0.00153713	0.0011279	0.00176934	0	0.00291986	0.00251971
Natrialba	0.00101589	0.0012033	0.00308641	0.0025067	0.00121083	0.0016821	0.00129259	0.00144371	0.00279369	0.00257061	0.00250274	0.00178479
Natrialba magadii	0.00101589	0.0012033	0.00308641	0.0025067	0.00121083	0.0016821	0.00129259	0.00144371	0.00279369	0.00257061	0.00250274	0.00178479
Natronomonas	0.00233056	0.00233975	0.00575823	0.00626675	0.00272437	0.00235494	0.00181661	0.00148883	0.00339899	0.00543501	0.00326746	0.00356958
Natronomonas pharaonis	0.00233056	0.00233975	0.00575823	0.00626675	0.00272437	0.00235494	0.00181661	0.00148883	0.00339899	0.00543501	0.00326746	0.00356958
Natronorubrum	5.9758e-05	0	4.60658e-05	0	0	0	0	0	0	0	0	0
Natronorubrum aibiense	0	0	4.60658e-05	0	0	0	0	0	0	0	0	0
Natronorubrum tibetense	5.9758e-05	0	0	0	0	0	0	0	0	0	0	0
unclassified (derived from Halobacteriaceae)	0.000119516	0.0001337	0.000184263	0	0.000378384	0.00011214	6.98698e-05	9.0232e-05	0.000139684	7.34461e-05	0.000139041	0.000209976
uncultured haloarchaeon	5.9758e-05	0.0001337	0.000138198	0	0.000227031	0	6.98698e-05	9.0232e-05	9.3123e-05	0	6.95205e-05	0.000209976
uncultured haloarchaeon FLAS10H9	5.9758e-05	0	4.60658e-05	0	0.000151354	0.00011214	0	0	4.65615e-05	7.34461e-05	6.95205e-05	0
Methanobacteria	0.0243215	0.0256036	0.0183342	0.023187	0.012411	0.0139054	0.0207164	0.0208887	0.0103366	0.00881354	0.016963	0.0207876
Methanobacteriales	0.0243215	0.0256036	0.0183342	0.023187	0.012411	0.0139054	0.0207164	0.0208887	0.0103366	0.00881354	0.016963	0.0207876
Methanobacteriaceae	0.0206763	0.0219268	0.0171365	0.0216203	0.0107461	0.0123354	0.0177819	0.0179562	0.00959167	0.00881354	0.015364	0.0181629
Methanobacterium	0.000119516	0	0	0	0	0.00011214	3.49349e-05	0	0	0	0	0
Methanobacterium formicicum	0.000119516	0	0	0	0	0	0	0	0	0	0	0
Methanobacterium ivanovii	0	0	0	0	0	0.00011214	3.49349e-05	0	0	0	0	0
Methanobrevibacter	0.00567701	0.00782146	0.00400773	0.0025067	0.00264869	0.00358848	0.00590399	0.00627113	0.00200214	0.00102825	0.00479691	0.00577433
Methanobrevibacter ruminantium	0.0022708	0.0025403	0.00115165	0.00109668	0.00105948	0.00145782	0.00178168	0.00248138	0.00111748	0.00102825	0.00166849	0.00157482
Methanobrevibacter smithii	0.0034062	0.00528116	0.00285608	0.00141002	0.00158921	0.00213066	0.00412232	0.00378974	0.000884668	0	0.00312842	0.00419951
Methanosphaera	0.00268911	0.00354306	0.00433019	0.00908679	0.00257301	0.00639198	0.00289959	0.00279719	0.00158309	0.00271751	0.00250274	0.00335961
Methanosphaera stadtmanae	0.00268911	0.00354306	0.00433019	0.00908679	0.00257301	0.00639198	0.00289959	0.00279719	0.00158309	0.00271751	0.00250274	0.00335961
Methanothermobacter	0.0121906	0.0105623	0.00879858	0.0100268	0.00552441	0.0022428	0.00894333	0.00888785	0.00600643	0.00506778	0.00806438	0.00902895
Methanothermobacter marburgensis	0.00262935	0.0022729	0.0016123	0.00164502	0.000908122	0.00078498	0.00216596	0.00203022	0.0012106	0.0009548	0.00201609	0.00125985
Methanothermobacter thermautotrophicus	0.00956127	0.00828941	0.00714021	0.00838178	0.00446493	0.00145782	0.00677737	0.00681252	0.00479583	0.00403954	0.00604828	0.00776909
Methanothermobacter wolfeii	0	0	4.60658e-05	0	0.000151354	0	0	4.5116e-05	0	7.34461e-05	0	0
Methanothermaceae	0.00364524	0.00367676	0.00119771	0.00156669	0.00166489	0.00156996	0.00293453	0.00293254	0.000744984	0	0.00159897	0.00262469
Methanothermus	0.00364524	0.00367676	0.00119771	0.00156669	0.00166489	0.00156996	0.00293453	0.00293254	0.000744984	0	0.00159897	0.00262469
Methanothermus fervidus	0.00364524	0.00367676	0.00119771	0.00156669	0.00166489	0.00156996	0.00293453	0.00293254	0.000744984	0	0.00159897	0.00262469
Methanococci	0.0360938	0.0358317	0.0228487	0.0194269	0.0137732	0.0153632	0.0302885	0.0316263	0.0171812	0.017774	0.0270435	0.026142
Methanococcales	0.0360938	0.0358317	0.0228487	0.0194269	0.0137732	0.0153632	0.0302885	0.0316263	0.0171812	0.017774	0.0270435	0.026142
Methanocaldococcaceae	0.0181664	0.0167125	0.0106873	0.00869511	0.00590279	0.00684054	0.0157556	0.0157906	0.00605299	0.00646326	0.0132784	0.0144883
Methanocaldococcus	0.0181067	0.0167125	0.0106873	0.00869511	0.00590279	0.00684054	0.0157556	0.0157455	0.00605299	0.00646326	0.0132784	0.0143833
Methanocaldococcus fervens	0.00149395	0.0014707	0.000829185	0.000626675	0.000756769	0.00067284	0.00143233	0.00162418	0.000558738	0.000367231	0.00187705	0.00188978
Methanocaldococcus infernus	0.00221104	0.00260715	0.00138198	0.00156669	0.000908122	0.00100926	0.00251531	0.00216557	0.000744984	0.000807908	0.00173801	0.00220474
Methanocaldococcus jannaschii	0.0110552	0.00915846	0.00672561	0.0050134	0.00385952	0.00437346	0.00939748	0.00947436	0.0038646	0.00418643	0.00757773	0.00839902
Methanocaldococcus sp. FS406-22	0.00131468	0.00193865	0.000829185	0.00101835	0	0	0.00104805	0.000947436	0.000512176	0.000587569	0.000973287	0.00104988
Methanocaldococcus vulcanius	0.00203177	0.00153755	0.000921317	0.000470006	0.000378384	0.00078498	0.00136246	0.00153394	0.000372492	0.000514123	0.00111233	0.000839902
Methanotorris	5.9758e-05	0	0	0	0	0	0	4.5116e-05	0	0	0	0.000104988
Methanotorris igneus	5.9758e-05	0	0	0	0	0	0	4.5116e-05	0	0	0	0.000104988
Methanococcaceae	0.0179274	0.0191191	0.0121614	0.0107318	0.00787039	0.00852263	0.0145329	0.0158357	0.0111282	0.0113107	0.0137651	0.0116536
Methanococcus	0.0163737	0.0169131	0.0111479	0.0107318	0.00726498	0.00807408	0.0132753	0.0143018	0.0104763	0.0101356	0.0120966	0.0107088
Methanococcus aeolicus	0.00322693	0.00434526	0.00165837	0.00211503	0.00189192	0.00179424	0.00255025	0.00279719	0.00172277	0.00146892	0.00264178	0.00230973
Methanococcus maripaludis	0.00723071	0.00748721	0.00543577	0.00485673	0.00317843	0.00347634	0.0061136	0.00545904	0.00679798	0.00734461	0.00583972	0.00503941
Methanococcus vannielii	0.0048404	0.00414471	0.00317854	0.00321171	0.00181624	0.00190638	0.00359829	0.00482741	0.00139684	0.00110169	0.00278082	0.00241472
Methanococcus voltae	0.00107564	0.000935901	0.000875251	0.000548341	0.000378384	0.000897119	0.00101311	0.00121813	0.000558738	0.000220338	0.000834246	0.00094489
Methanothermococcus	0.00155371	0.00220605	0.00101345	0	0.000605415	0.00044856	0.00125766	0.00153394	0.000651861	0.00117514	0.00166849	0.00094489
Methanothermococcus okinawensis	0.00155371	0.00220605	0.00101345	0	0.000605415	0.00044856	0.00115285	0.00144371	0.000605299	0.00117514	0.00152945	0.00094489
Methanothermococcus thermolithotrophicus	0	0	0	0	0	0	0.000104805	9.0232e-05	4.65615e-05	0	0.000139041	0
Methanomicrobia	0.161645	0.164919	0.0971529	0.103166	0.0578928	0.0597706	0.121713	0.116986	0.0790148	0.0760168	0.0841893	0.0916543
Methanocellales	0.00770878	0.00808886	0.00317854	0.0052484	0.00242166	0.00257922	0.00572932	0.0056395	0.00274713	0.00257061	0.00458835	0.00619428
Methanocellaceae	0.00770878	0.00808886	0.00317854	0.0052484	0.00242166	0.00257922	0.00572932	0.0056395	0.00274713	0.00257061	0.00458835	0.00619428
Methanocella	0.00770878	0.00808886	0.00317854	0.0052484	0.00242166	0.00257922	0.00572932	0.0056395	0.00274713	0.00257061	0.00458835	0.00619428
Methanocella paludicola	0.00770878	0.00808886	0.00317854	0.0052484	0.00242166	0.00257922	0.00572932	0.0056395	0.00274713	0.00257061	0.00458835	0.00619428
Methanomicrobiales	0.0910114	0.0944592	0.0437165	0.0444939	0.0228544	0.0251193	0.0646295	0.0611322	0.0387392	0.0348135	0.0360811	0.0369557
Methanocorpusculaceae	0.0041233	0.00481321	0.00317854	0.00383838	0.00166489	0.0022428	0.00324894	0.00342882	0.00200214	0.00139548	0.0027113	0.00325462
Methanocorpusculum	0.0041233	0.00481321	0.00317854	0.00383838	0.00166489	0.0022428	0.00324894	0.00342882	0.00200214	0.00139548	0.0027113	0.00325462
Methanocorpusculum labreanum	0.0041233	0.00481321	0.00317854	0.00383838	0.00166489	0.0022428	0.00324894	0.00342882	0.00200214	0.00139548	0.0027113	0.00325462
Methanomicrobiaceae	0.0175091	0.0188517	0.0100884	0.0105751	0.00688659	0.00717696	0.0140089	0.013219	0.00880012	0.00918077	0.00889862	0.0118636
Methanoculleus	0.010876	0.0127015	0.00686381	0.0077551	0.00363249	0.00470988	0.00852411	0.00839158	0.00591331	0.00448021	0.00590924	0.00787408
Methanoculleus marisnigri	0.010876	0.0127015	0.00686381	0.0077551	0.00363249	0.00470988	0.00852411	0.00839158	0.00591331	0.00448021	0.00590924	0.00787408
Methanoplanus	0.00663313	0.00615021	0.00322461	0.00282004	0.0032541	0.00246708	0.00548478	0.00482741	0.00288681	0.00470055	0.00298938	0.00398953
Methanoplanus petrolearius	0.00663313	0.00615021	0.00322461	0.00282004	0.0032541	0.00246708	0.00548478	0.00482741	0.00288681	0.00470055	0.00298938	0.00398953
Methanospirillaceae	0.0144614	0.0146402	0.00792332	0.00924345	0.00476764	0.0050463	0.0112141	0.0101962	0.00530801	0.00448021	0.00688253	0.00787408
Methanospirillum	0.0144614	0.0146402	0.00792332	0.00924345	0.00476764	0.0050463	0.0112141	0.0101962	0.00530801	0.00448021	0.00688253	0.00787408
Methanospirillum hungatei	0.0144614	0.0146402	0.00792332	0.00924345	0.00476764	0.0050463	0.0112141	0.0101962	0.00530801	0.00448021	0.00688253	0.00787408
unclassified (derived from Methanomicrobiales)	0.0549176	0.0561541	0.0225262	0.0208369	0.00953528	0.0106533	0.0361576	0.0342882	0.0226289	0.019757	0.0175887	0.0139634
Methanoregula	0.0407549	0.0407117	0.0164455	0.0160585	0.00597847	0.00661626	0.0247339	0.0242273	0.0176934	0.0162316	0.0114709	0.00892396
Methanoregula boonei	0.0407549	0.0407117	0.0164455	0.0160585	0.00597847	0.00661626	0.0247339	0.0242273	0.0176934	0.0162316	0.0114709	0.00892396
Methanosphaerula	0.0141626	0.0154424	0.00608069	0.0047784	0.00355681	0.00403704	0.0114237	0.0100609	0.00493552	0.00352541	0.0061178	0.00503941
Methanosphaerula palustris	0.0141626	0.0154424	0.00608069	0.0047784	0.00355681	0.00403704	0.0114237	0.0100609	0.00493552	0.00352541	0.0061178	0.00503941
Methanosarcinales	0.0629251	0.0623711	0.0502578	0.053424	0.0326167	0.032072	0.0513543	0.0502141	0.0375286	0.0386327	0.0435198	0.0485043
Methanosaetaceae	0.0104576	0.00996067	0.00838398	0.0115935	0.00355681	0.00358848	0.00695204	0.00654182	0.00549425	0.0066836	0.00660445	0.00692919
Methanosaeta	0.0104576	0.00996067	0.00838398	0.0115935	0.00355681	0.00358848	0.00695204	0.00654182	0.00549425	0.0066836	0.00660445	0.00692919
Methanosaeta concilii	5.9758e-05	6.68501e-05	0	0	7.56769e-05	0	6.98698e-05	9.0232e-05	0	0	0	0
Methanosaeta harundinacea	0.00029879	0.0002674	9.21317e-05	7.83344e-05	7.56769e-05	0.00022428	0.000104805	0.00022558	4.65615e-05	7.34461e-05	6.95205e-05	0.000104988
Methanosaeta thermophila	0.0100991	0.00962641	0.00829185	0.0115152	0.00340546	0.0033642	0.00677737	0.00622601	0.00544769	0.00661015	0.00653493	0.0068242
Methanosarcinaceae	0.0524675	0.0524105	0.0418738	0.0418305	0.0290599	0.0284835	0.0444022	0.0436723	0.0320343	0.0319491	0.0369154	0.0415752
Methanococcoides	0.00782829	0.00902476	0.00649528	0.00814677	0.00809742	0.00661626	0.00796515	0.00654182	0.00670485	0.00741806	0.00709109	0.00755912
Methanococcoides burtonii	0.00782829	0.00902476	0.00649528	0.00814677	0.00809742	0.00661626	0.00793022	0.00654182	0.00670485	0.00741806	0.00709109	0.00755912
Methanococcoides methylutens	0	0	0	0	0	0	3.49349e-05	0	0	0	0	0
Methanohalobium	0.00328669	0.00327566	0.00322461	0.00266337	0.00151354	0.00156996	0.00328388	0.00342882	0.00223495	0.00205649	0.00222466	0.00199477
Methanohalobium evestigatum	0.00328669	0.00327566	0.00322461	0.00266337	0.00151354	0.00156996	0.00328388	0.00342882	0.00223495	0.00205649	0.00222466	0.00199477
Methanohalophilus	0.00370499	0.0029414	0.00267182	0.00172336	0.00151354	0.00145782	0.00331881	0.00306789	0.00144341	0.00198305	0.00257226	0.00199477
Methanohalophilus mahii	0.00370499	0.0029414	0.00267182	0.00172336	0.00151354	0.00145782	0.00328388	0.00306789	0.00144341	0.00198305	0.00257226	0.00199477
Methanohalophilus portucalensis	0	0	0	0	0	0	3.49349e-05	0	0	0	0	0
Methanosarcina	0.0376475	0.0371687	0.0294821	0.0292971	0.0179354	0.0188395	0.0298344	0.0306338	0.0216511	0.0204915	0.0250274	0.0300265
Methanosarcina acetivorans	0.01482	0.0149076	0.0130366	0.0119068	0.00749201	0.00762552	0.0106551	0.0113692	0.008707	0.00771184	0.0103586	0.0111287
Methanosarcina barkeri	0.0122504	0.0117656	0.00810759	0.0101835	0.00560009	0.00583128	0.0104805	0.00938413	0.00540113	0.00587569	0.00799486	0.00986885
Methanosarcina mazei	0.0103381	0.0100944	0.00819972	0.00720676	0.00476764	0.00538272	0.00848917	0.00974506	0.00740328	0.00690394	0.00653493	0.00902895
Methanosarcina thermophila	0.000239032	0.000401101	0.000138198	0	7.56769e-05	0	0.000209609	0.000135348	0.000139684	0	0.000139041	0
Methanopyri	0.00316717	0.00387731	0.00304035	0.0025067	0.00219463	0.00257922	0.00279479	0.00257161	0.00209527	0.00198305	0.00298938	0.00388455
Methanopyrales	0.00316717	0.00387731	0.00304035	0.0025067	0.00219463	0.00257922	0.00279479	0.00257161	0.00209527	0.00198305	0.00298938	0.00388455
Methanopyraceae	0.00316717	0.00387731	0.00304035	0.0025067	0.00219463	0.00257922	0.00279479	0.00257161	0.00209527	0.00198305	0.00298938	0.00388455
Methanopyrus	0.00316717	0.00387731	0.00304035	0.0025067	0.00219463	0.00257922	0.00279479	0.00257161	0.00209527	0.00198305	0.00298938	0.00388455
Methanopyrus kandleri	0.00316717	0.00387731	0.00304035	0.0025067	0.00219463	0.00257922	0.00279479	0.00257161	0.00209527	0.00198305	0.00298938	0.00388455
Thermococci	0.0354365	0.0361659	0.0231251	0.026712	0.0195246	0.0177181	0.029485	0.0228738	0.0144341	0.0127062	0.0342736	0.0370607
Thermococcales	0.0354365	0.0361659	0.0231251	0.026712	0.0195246	0.0177181	0.029485	0.0228738	0.0144341	0.0127062	0.0342736	0.0370607
Thermococcaceae	0.0354365	0.0361659	0.0231251	0.026712	0.0195246	0.0177181	0.029485	0.0228738	0.0144341	0.0127062	0.0342736	0.0370607
Pyrococcus	0.015059	0.0150413	0.011194	0.0136302	0.0103677	0.00650412	0.0127163	0.00794042	0.00861387	0.00653671	0.0161983	0.0180579
Pyrococcus abyssi	0.00358548	0.00447896	0.00446839	0.00423006	0.0039352	0.00235494	0.00387777	0.00324835	0.00260744	0.00154237	0.00514452	0.00566934
Pyrococcus furiosus	0.00669289	0.00581596	0.00386953	0.00485673	0.00370817	0.00257922	0.00482101	0.00460183	0.00367836	0.00271751	0.00653493	0.00692919
Pyrococcus horikoshii	0.00454161	0.00447896	0.00276395	0.00438672	0.00272437	0.00156996	0.00387777	0	0.00232807	0.00227683	0.00417123	0.00545936
Pyrococcus sp.	0	0	0	0	0	0	3.49349e-05	0	0	0	0	0
Pyrococcus sp. ES4	0	0	0	0	0	0	0	0	0	0	6.95205e-05	0
Pyrococcus sp. GB-D	5.9758e-05	0	0	0	0	0	0	0	0	0	0	0
Pyrococcus sp. GI-H	0	6.68501e-05	0	0	0	0	0	9.0232e-05	0	0	0	0
Pyrococcus sp. ST700	0	6.68501e-05	0	0	0	0	0	0	0	0	6.95205e-05	0
Pyrococcus woesei	0.000179274	0.0001337	9.21317e-05	0.000156669	0	0	0.000104805	0	0	0	0.000208561	0
Thermococcus	0.0203775	0.0211246	0.0119311	0.0130818	0.0091569	0.011214	0.0167687	0.0149334	0.00582019	0.00616948	0.0180753	0.0190028
Thermococcus aggregans	0	0	0	0	0	0	0	0	0	0	6.95205e-05	0
Thermococcus barophilus	0.0034062	0.0030751	0.00221116	0.00164502	0.00121083	0.00190638	0.00213103	0.00279719	0.00102435	0.000807908	0.00222466	0.00293966
Thermococcus celer	0.000537822	0.000534801	0.000276395	0.000235003	0	0.00033642	0.000314414	0.000406044	0.000139684	0	6.95205e-05	0.000314963
Thermococcus fumicolans	0	0	4.60658e-05	0	0	0	0	0	0	0	0	0
Thermococcus gammatolerans	0.00215129	0.0024066	0.00184263	0.00203669	0.00143786	0.00201852	0.00244544	0.00148883	0.000744984	0.00110169	0.00222466	0.00283467
Thermococcus gorgonarius	0	0	0	0	0	0	3.49349e-05	0	0	0	0	0
Thermococcus kodakarensis	0.00567701	0.00534801	0.00299428	0.00446506	0.00264869	0.00347634	0.00440179	0.00374463	0.00172277	0.0028644	0.0057702	0.0051444
Thermococcus litoralis	0.000358548	6.68501e-05	0.000414593	7.83344e-05	7.56769e-05	0.00033642	0.000104805	0.000180464	0	0	0	0
Thermococcus onnurineus	0.00370499	0.0032088	0.00170444	0.00188002	0.00158921	0.00134568	0.00321401	0.00293254	0.000791545	0.000514123	0.00285034	0.00325462
Thermococcus profundus	0.000119516	0.0001337	9.21317e-05	0	0	0	6.98698e-05	0	0	0	6.95205e-05	0
Thermococcus sibiricus	0.00197201	0.00427841	0.00152017	0.00148835	0.00143786	0.000897119	0.00262012	0.00203022	0.000838107	0.000661015	0.00278082	0.00293966
Thermococcus sp.	0	6.68501e-05	0	0	0	0	0	0	0	0	6.95205e-05	0
Thermococcus sp. 1519	0	0	0	0	0	0	3.49349e-05	0	0	0	0	0
Thermococcus sp. AM4	0.00245008	0.00193865	0.000829185	0.00117502	0.000681092	0.00078498	0.00129259	0.00135348	0.000512176	0.000220338	0.00166849	0.00157482
Thermococcus sp. KI	0	0	0	0	0	0.00011214	0	0	0	0	0	0
Thermococcus sp. KS-1	0	6.68501e-05	0	7.83344e-05	7.56769e-05	0	6.98698e-05	0	0	0	0.000278082	0
Thermococcus zilligii	0	0	0	0	0	0	3.49349e-05	0	4.65615e-05	0	0	0
Thermoplasmata	0.0102784	0.0114982	0.0180117	0.0153535	0.0107461	0.0117747	0.00793022	0.00748926	0.0101504	0.0120452	0.018701	0.0216275
Thermoplasmatales	0.0102784	0.0114982	0.0180117	0.0153535	0.0107461	0.0117747	0.00793022	0.00748926	0.0101504	0.0120452	0.018701	0.0216275
Ferroplasmaceae	0.00245008	0.00140385	0.00257969	0.00195836	0.00128651	0.0016821	0.00101311	0.00144371	0.00162965	0.00198305	0.00264178	0.00377956
Ferroplasma	0.00245008	0.00140385	0.00257969	0.00195836	0.00128651	0.0016821	0.00101311	0.00144371	0.00162965	0.00198305	0.00264178	0.00377956
Ferroplasma acidarmanus	0.00215129	0.00140385	0.00257969	0.00195836	0.00128651	0.0016821	0.000908307	0.00144371	0.00162965	0.00198305	0.00264178	0.00367457
Ferroplasma acidiphilum	0	0	0	0	0	0	0	0	0	0	0	0.000104988
Ferroplasma thermophilum	0.00029879	0	0	0	0	0	0.000104805	0	0	0	0	0
Picrophilaceae	0.00233056	0.00287455	0.00382346	0.00352505	0.00287572	0.0039249	0.001607	0.00184976	0.00260744	0.00359886	0.00493595	0.00556435
Picrophilus	0.00233056	0.00287455	0.00382346	0.00352505	0.00287572	0.0039249	0.001607	0.00184976	0.00260744	0.00359886	0.00493595	0.00556435
Picrophilus torridus	0.00233056	0.00287455	0.00382346	0.00352505	0.00287572	0.0039249	0.001607	0.00184976	0.00260744	0.00359886	0.00493595	0.00556435
Thermoplasmataceae	0.00549773	0.00721981	0.0116086	0.00987013	0.00658389	0.0061677	0.0053101	0.00419579	0.00591331	0.00646326	0.0111233	0.0122836
Thermoplasma	0.00549773	0.00721981	0.0116086	0.00987013	0.00658389	0.0061677	0.0053101	0.00419579	0.00591331	0.00646326	0.0111233	0.0122836
Thermoplasma acidophilum	0.00215129	0.0032088	0.0055279	0.00289837	0.00378384	0.0028035	0.00188648	0.0025265	0.00279369	0.00367231	0.00583972	0.00629927
Thermoplasma volcanium	0.00334645	0.00401101	0.00608069	0.00697176	0.00280004	0.0033642	0.00342362	0.00166929	0.00311962	0.00279095	0.00528356	0.0059843
unclassified (derived from Euryarchaeota)	0.0283253	0.0272748	0.0470793	0.052249	0.0298167	0.0335298	0.0200526	0.0195803	0.019323	0.0195367	0.0731355	0.0811555
unclassified (derived from Euryarchaeota)	0.0283253	0.0272748	0.0470793	0.052249	0.0298167	0.0335298	0.0200526	0.0195803	0.019323	0.0195367	0.0731355	0.0811555
unclassified (derived from Euryarchaeota)	0.0283253	0.0272748	0.0470793	0.052249	0.0298167	0.0335298	0.0200526	0.0195803	0.019323	0.0195367	0.0731355	0.0811555
Aciduliprofundum	0.00633434	0.00501376	0.00548183	0.00618841	0.00264869	0.00235494	0.00345855	0.00342882	0.00279369	0.00374575	0.00521404	0.00577433
Aciduliprofundum boonei	0.00633434	0.00501376	0.00548183	0.00618841	0.00264869	0.00235494	0.00345855	0.00342882	0.00279369	0.00374575	0.00521404	0.00577433
Candidatus Micrarchaeum	0.00543798	0.00762091	0.0291136	0.0325871	0.0204328	0.0205216	0.00359829	0.00351905	0.00880012	0.00991523	0.0528356	0.0594231
Candidatus Micrarchaeum acidiphilum	0.00543798	0.00762091	0.0291136	0.0325871	0.0204328	0.0205216	0.00359829	0.00351905	0.00880012	0.00991523	0.0528356	0.0594231
Candidatus Parvarchaeum	0.0034062	0.0030751	0.00271788	0.00415172	0.00151354	0.00302778	0.00289959	0.003113	0.000744984	0.00102825	0.00556164	0.0059843
Candidatus Parvarchaeum acidiphilum	0.00149395	0.0018718	0.00101345	0.00172336	0.000832445	0.00134568	0.00129259	0.00162418	0.000186246	0.000440677	0.00291986	0.00262469
Candidatus Parvarchaeum acidophilus	0.00191225	0.0012033	0.00170444	0.00242837	0.000681092	0.0016821	0.001607	0.00148883	0.000558738	0.000587569	0.00264178	0.00335961
unclassified (derived from Euryarchaeota)	0.0131468	0.0115651	0.00976596	0.00932179	0.0052217	0.00762552	0.0100962	0.00951948	0.00698422	0.00484745	0.00952431	0.00997384
uncultured euryarchaeote Alv-FOS1	5.9758e-05	6.68501e-05	0	0	0	0	0	0	0	7.34461e-05	0	0
uncultured euryarchaeote Alv-FOS4	0	0.0001337	0	0	0	0	0	4.5116e-05	0	0	0	0
uncultured euryarchaeote Alv-FOS5	0.000179274	0.0001337	0.000138198	0.000156669	0	0.00022428	0.000174674	0.000270696	0	0	0.000139041	0
uncultured marine group II euryarchaeote 37F11	0	0	9.21317e-05	0	0	0	0	0	0	0	0	0
uncultured marine group II euryarchaeote DeepAnt-15E7	0	6.68501e-05	0	0	0	0	0	0	0	0	0	0
uncultured marine group II euryarchaeote DeepAnt-JyKC7	0	0	0	0	0	0	3.49349e-05	0	0	0	0	0
uncultured marine group II euryarchaeote EF100_57A08	0	0	0	0	0	0	0	0	4.65615e-05	0	0	0
uncultured marine group II euryarchaeote HF70_39H11	0	0	0	7.83344e-05	0	0	0	4.5116e-05	0	0	0	0
uncultured marine group II euryarchaeote HF70_59C08	0	0	0	0	0	0	3.49349e-05	0	4.65615e-05	0	0	0
uncultured marine group II euryarchaeote KM3-130-D10	0	0	0	0	0	0	3.49349e-05	0	0	0	0	0.000104988
uncultured marine group II euryarchaeote KM3-136-D10	0	0	0	0	0	0	3.49349e-05	0	0	0	0	0
uncultured marine group II euryarchaeote KM3-72-G3	5.9758e-05	0	0	0	0	0	0	0	0	0	0	0
uncultured marine group II euryarchaeote KM3-85-F5	5.9758e-05	0	0	0	0	0	0	0	0	0	6.95205e-05	0
uncultured marine group II euryarchaeote SAT1000-15-B12	0	0	0	0	0	0.00011214	0	9.0232e-05	0	0	0	0
uncultured marine group III euryarchaeote AD1000-40-D7	0	6.68501e-05	4.60658e-05	0	0	0	0	0	0	7.34461e-05	0.000139041	0
uncultured marine group III euryarchaeote KM3-28-E8	0.000179274	6.68501e-05	0.000138198	0.000235003	0.000151354	0.00011214	6.98698e-05	0	0.000186246	0.000146892	0.000278082	0.000314963
uncultured marine group III euryarchaeote SAT1000-53-B3	5.9758e-05	0	0	0	0	0.00011214	3.49349e-05	0	4.65615e-05	0	0	0.000104988
uncultured methanogenic archaeon	0	0	0	0	0	0	0	4.5116e-05	0	0	0	0
uncultured methanogenic archaeon RC-I	0.0125492	0.0110303	0.00935137	0.00885178	0.00507035	0.00706482	0.00967696	0.0090232	0.00665829	0.00455366	0.00889862	0.0094489
Korarchaeota	0.00221104	0.00300825	0.00142804	0.00172336	0.00166489	0.00123354	0.00188648	0.00162418	0.00130372	0.000807908	0.00278082	0.00272968
unclassified (derived from Korarchaeota)	0.00221104	0.00300825	0.00142804	0.00172336	0.00166489	0.00123354	0.00188648	0.00162418	0.00130372	0.000807908	0.00278082	0.00272968
unclassified (derived from Korarchaeota)	0.00221104	0.00300825	0.00142804	0.00172336	0.00166489	0.00123354	0.00188648	0.00162418	0.00130372	0.000807908	0.00278082	0.00272968
unclassified (derived from Korarchaeota)	0.00221104	0.00300825	0.00142804	0.00172336	0.00166489	0.00123354	0.00188648	0.00162418	0.00130372	0.000807908	0.00278082	0.00272968
Candidatus Korarchaeum	0.00221104	0.00300825	0.00142804	0.00172336	0.00166489	0.00123354	0.00188648	0.00162418	0.00130372	0.000807908	0.00278082	0.00272968
Candidatus Korarchaeum cryptofilum	0.00221104	0.00300825	0.00142804	0.00172336	0.00166489	0.00123354	0.00188648	0.00162418	0.00130372	0.000807908	0.00278082	0.00272968
Nanoarchaeota	0.00215129	0.00233975	0.000829185	0.000861678	0.000908122	0.00033642	0.00178168	0.00175952	0.000232807	0	0.00111233	0.00136484
unclassified (derived from Nanoarchaeota)	0.00215129	0.00233975	0.000829185	0.000861678	0.000908122	0.00033642	0.00178168	0.00175952	0.000232807	0	0.00111233	0.00136484
unclassified (derived from Nanoarchaeota)	0.00215129	0.00233975	0.000829185	0.000861678	0.000908122	0.00033642	0.00178168	0.00175952	0.000232807	0	0.00111233	0.00136484
unclassified (derived from Nanoarchaeota)	0.00215129	0.00233975	0.000829185	0.000861678	0.000908122	0.00033642	0.00178168	0.00175952	0.000232807	0	0.00111233	0.00136484
Nanoarchaeum	0.00215129	0.00233975	0.000829185	0.000861678	0.000908122	0.00033642	0.00178168	0.00175952	0.000232807	0	0.00111233	0.00136484
Nanoarchaeum equitans	0.00215129	0.00233975	0.000829185	0.000861678	0.000908122	0.00033642	0.00178168	0.00175952	0.000232807	0	0.00111233	0.00136484
Thaumarchaeota	0.0369902	0.0427841	0.0164916	0.0214636	0.0581955	0.0562942	0.0240352	0.0277012	0.00554082	0.00462711	0.0838417	0.094699
unclassified (derived from Thaumarchaeota)	0.0369902	0.0427841	0.0164916	0.0214636	0.0581955	0.0562942	0.0240352	0.0277012	0.00554082	0.00462711	0.0838417	0.094699
Cenarchaeales	0.00531846	0.00574911	0.00405379	0.00407339	0.0091569	0.00897119	0.00363323	0.00415067	0.0018159	0.00124858	0.0143212	0.0165881
Cenarchaeaceae	0.00531846	0.00574911	0.00405379	0.00407339	0.0091569	0.00897119	0.00363323	0.00415067	0.0018159	0.00124858	0.0143212	0.0165881
Cenarchaeum	0.00531846	0.00574911	0.00405379	0.00407339	0.0091569	0.00897119	0.00363323	0.00415067	0.0018159	0.00124858	0.0143212	0.0165881
Cenarchaeum symbiosum	0.00531846	0.00574911	0.00405379	0.00407339	0.0091569	0.00897119	0.00363323	0.00415067	0.0018159	0.00124858	0.0143212	0.0165881
Nitrosopumilales	0.0211543	0.0239323	0.00838398	0.0119068	0.0339789	0.0311749	0.0131704	0.0148432	0.00256088	0.00235028	0.0449102	0.0508141
Nitrosopumilaceae	0.0211543	0.0239323	0.00838398	0.0119068	0.0339789	0.0311749	0.0131704	0.0148432	0.00256088	0.00235028	0.0449102	0.0508141
Nitrosopumilus	0.0211543	0.0239323	0.00838398	0.0119068	0.0339789	0.0311749	0.0131704	0.0148432	0.00256088	0.00235028	0.0449102	0.0508141
Nitrosopumilus maritimus	0.0211543	0.0239323	0.00838398	0.0119068	0.0339789	0.0311749	0.0131704	0.0148432	0.00256088	0.00235028	0.0449102	0.0508141
Nitrososphaerales	0.000717096	0.000467951	0.000368527	7.83344e-05	0.00113515	0.000897119	0.000384284	0.00067674	0.000139684	0.000146892	0.00201609	0.00115487
Nitrososphaeraceae	0.000717096	0.000467951	0.000368527	7.83344e-05	0.00113515	0.000897119	0.000384284	0.00067674	0.000139684	0.000146892	0.00201609	0.00115487
Nitrososphaera	0.000717096	0.000467951	0.000368527	7.83344e-05	0.00113515	0.000897119	0.000384284	0.00067674	0.000139684	0.000146892	0.00201609	0.00115487
Candidatus Nitrososphaera gargensis	0.000717096	0.000467951	0.000368527	7.83344e-05	0.00113515	0.000897119	0.000384284	0.00067674	0.000139684	0.000146892	0.00201609	0.00115487
unclassified (derived from Thaumarchaeota)	0.00980031	0.0126347	0.00368527	0.00540507	0.0139245	0.015251	0.00684724	0.00803065	0.00102435	0.000881354	0.0225942	0.026142
unclassified (derived from Thaumarchaeota)	0.00980031	0.0126347	0.00368527	0.00540507	0.0139245	0.015251	0.00684724	0.00803065	0.00102435	0.000881354	0.0225942	0.026142
Candidatus Caldiarchaeum	0	0	0	7.83344e-05	7.56769e-05	0.00022428	3.49349e-05	0	0	7.34461e-05	0.000139041	0
Candidatus Caldiarchaeum subterraneum	0	0	0	7.83344e-05	7.56769e-05	0.00022428	3.49349e-05	0	0	7.34461e-05	0.000139041	0
unclassified (derived from Thaumarchaeota)	0.00980031	0.0126347	0.00368527	0.00532674	0.0138489	0.0150268	0.0068123	0.00803065	0.00102435	0.000807908	0.0224551	0.026142
uncultured crenarchaeote 4B7	0	6.68501e-05	0	0.000156669	7.56769e-05	0	6.98698e-05	0	0	0	0.000139041	0
uncultured crenarchaeote 74A4	0.000179274	6.68501e-05	9.21317e-05	7.83344e-05	0.000378384	0	0.000104805	4.5116e-05	0	7.34461e-05	0.000417123	0.000524939
uncultured marine crenarchaeote AD1000-202-A2	0.000179274	6.68501e-05	4.60658e-05	0	0.000151354	0	0	4.5116e-05	0	0	6.95205e-05	0.000104988
uncultured marine crenarchaeote AD1000-207-H3	5.9758e-05	6.68501e-05	0	0	7.56769e-05	0.00011214	6.98698e-05	4.5116e-05	0	0	0.000208561	0.000419951
uncultured marine crenarchaeote AD1000-23-H12	0.000119516	0	0	7.83344e-05	0	0	3.49349e-05	4.5116e-05	0	0	6.95205e-05	0
uncultured marine crenarchaeote AD1000-325-A12	5.9758e-05	0	4.60658e-05	0	0.000151354	0.00011214	0	4.5116e-05	9.3123e-05	0	0	0
uncultured marine crenarchaeote AD1000-56-E4	5.9758e-05	0	0	0	0.000302707	0.00033642	0.00013974	9.0232e-05	0	0	0.000486643	0.000209976
uncultured marine crenarchaeote HF4000_ANIW133C7	0.000239032	0.000735351	0.000138198	0.000156669	0.000302707	0.00033642	6.98698e-05	0.000315812	9.3123e-05	7.34461e-05	0.000486643	0.000419951
uncultured marine crenarchaeote HF4000_ANIW133I6	0.000119516	0.0002674	4.60658e-05	7.83344e-05	0.000454061	0.00044856	0.000104805	0.000180464	4.65615e-05	7.34461e-05	0.000417123	0.000839902
uncultured marine crenarchaeote HF4000_ANIW133K13	0.000119516	0.00020055	9.21317e-05	0.000156669	0.000151354	0.00011214	6.98698e-05	0	0	0	0.000139041	0.000419951
uncultured marine crenarchaeote HF4000_ANIW133M9	0.000119516	0.000334251	4.60658e-05	0.000235003	0.000302707	0.00011214	0	4.5116e-05	0	0	0.000625684	0.000629927
uncultured marine crenarchaeote HF4000_ANIW133O4	0.000119516	0.000334251	9.21317e-05	7.83344e-05	0.000227031	0.00067284	0.00013974	0	0	0	0.000278082	0.000209976
uncultured marine crenarchaeote HF4000_ANIW137N13	0	6.68501e-05	4.60658e-05	0	0.000151354	0	3.49349e-05	0.000135348	0	0	0.000208561	0.000104988
uncultured marine crenarchaeote HF4000_ANIW137N18	5.9758e-05	0.00020055	0	7.83344e-05	0.000378384	0.00011214	0.000209609	0.000315812	0	0	0.000208561	0.000104988
uncultured marine crenarchaeote HF4000_ANIW141J13	0.000119516	0.000334251	9.21317e-05	0	7.56769e-05	0.00044856	3.49349e-05	0.000180464	4.65615e-05	0	0.000208561	0.000629927
uncultured marine crenarchaeote HF4000_ANIW141M12	0.000119516	6.68501e-05	0	0	0.000227031	0	6.98698e-05	4.5116e-05	0	0	0.000208561	0.000314963
uncultured marine crenarchaeote HF4000_ANIW141M18	0.000119516	0.000334251	4.60658e-05	0	7.56769e-05	0.00022428	3.49349e-05	0.000135348	9.3123e-05	0	0.000278082	0.000104988
uncultured marine crenarchaeote HF4000_ANIW141N1	0.00029879	0.000467951	0.000184263	7.83344e-05	0.000378384	0.00033642	0.000279479	0.000180464	0	0	0.000764725	0.000734914
uncultured marine crenarchaeote HF4000_ANIW141O9	0.000179274	0.0001337	4.60658e-05	7.83344e-05	0.000302707	0.00033642	6.98698e-05	0.000315812	4.65615e-05	0	0.000834246	0.00104988
uncultured marine crenarchaeote HF4000_ANIW93E5	5.9758e-05	0.0002674	4.60658e-05	0	7.56769e-05	0.00011214	6.98698e-05	4.5116e-05	0	0	0.000278082	0.000209976
uncultured marine crenarchaeote HF4000_ANIW93H17	5.9758e-05	0.0002674	9.21317e-05	7.83344e-05	0.000605415	0.00011214	0.000279479	0.000135348	0	0	0.000417123	0.00094489
uncultured marine crenarchaeote HF4000_ANIW93I24	0.00029879	0.00020055	4.60658e-05	0.000156669	0.000378384	0.0005607	0.00013974	9.0232e-05	0	0	0.000139041	0.000419951
uncultured marine crenarchaeote HF4000_ANIW93J19	5.9758e-05	0.0002674	9.21317e-05	0.000156669	0.000227031	0.00033642	3.49349e-05	0.000135348	0	0	6.95205e-05	0.000314963
uncultured marine crenarchaeote HF4000_ANIW97J3	0.000358548	0.00020055	0.000184263	0.000156669	0.000529738	0.00011214	0.000104805	0.000270696	4.65615e-05	0	0.000625684	0.00104988
uncultured marine crenarchaeote HF4000_ANIW97M7	0.00029879	0.000534801	0	7.83344e-05	0.000529738	0.0005607	0.000209609	0.000315812	4.65615e-05	0	0.000695205	0.00094489
uncultured marine crenarchaeote HF4000_ANIW97P9	0	0.000467951	0.000138198	0	0.000378384	0.00022428	6.98698e-05	0.000135348	0	0	6.95205e-05	0
uncultured marine crenarchaeote HF4000_APKG10D8	0.000239032	0.00020055	9.21317e-05	7.83344e-05	0.000151354	0.00022428	0.000104805	0.000270696	0	0	0.000625684	0.000209976
uncultured marine crenarchaeote HF4000_APKG10F15	5.9758e-05	0.000401101	4.60658e-05	0.000235003	0	0.00067284	0.000209609	0.00022558	4.65615e-05	0	0.000278082	0.000314963
uncultured marine crenarchaeote HF4000_APKG10I20	0	6.68501e-05	0	0	0.000151354	0	0	9.0232e-05	0	0	0	0
uncultured marine crenarchaeote HF4000_APKG10L15	0.00029879	0.00020055	9.21317e-05	0	0.000378384	0.00044856	0.00013974	0.00022558	0	0	0.000347602	0.000524939
uncultured marine crenarchaeote HF4000_APKG2O16	0.000418306	0.000401101	0.000276395	7.83344e-05	0.000302707	0.00044856	0.000244544	0.000315812	9.3123e-05	7.34461e-05	0.000834246	0.00115487
uncultured marine crenarchaeote HF4000_APKG3B16	0.000478064	0.000534801	4.60658e-05	0	0.000454061	0.00033642	0.000209609	0.000180464	0	0	0.00111233	0.000839902
uncultured marine crenarchaeote HF4000_APKG3D24	5.9758e-05	6.68501e-05	0	0	0	0	3.49349e-05	0	0	0	0.000139041	0.000209976
uncultured marine crenarchaeote HF4000_APKG3E18	0.00029879	0.000334251	9.21317e-05	0.000156669	7.56769e-05	0.00022428	6.98698e-05	9.0232e-05	0	0	0.000695205	0.000209976
uncultured marine crenarchaeote HF4000_APKG3H9	5.9758e-05	0.00020055	4.60658e-05	0.000156669	0.000302707	0.00022428	0.000104805	9.0232e-05	0	0	0.000347602	0.000839902
uncultured marine crenarchaeote HF4000_APKG3J11	0.000119516	0	0	0	0.000151354	0	0.00013974	0.000135348	0	0	0.000556164	0.000104988
uncultured marine crenarchaeote HF4000_APKG3K8	0.000239032	0.000334251	4.60658e-05	0	0.000302707	0.00022428	0.000174674	9.0232e-05	4.65615e-05	0	0.000278082	0.000524939
uncultured marine crenarchaeote HF4000_APKG4H17	0.000239032	0.0001337	0.000184263	0.000156669	0.000302707	0.00022428	0.000209609	9.0232e-05	0	0.000146892	0.000417123	0.00094489
uncultured marine crenarchaeote HF4000_APKG5B22	0.00029879	0.0002674	9.21317e-05	0.000156669	0.000302707	0.00011214	6.98698e-05	0.000135348	4.65615e-05	0	0.000278082	0.000104988
uncultured marine crenarchaeote HF4000_APKG5C13	0.000179274	0.00020055	0	0.000235003	0.000378384	0.00011214	0.000104805	0.000135348	4.65615e-05	0	0.000486643	0.000524939
uncultured marine crenarchaeote HF4000_APKG5E24	0.000179274	0	0	7.83344e-05	0	0	3.49349e-05	4.5116e-05	0	0	0.000417123	0.000209976
uncultured marine crenarchaeote HF4000_APKG5N21	0.000179274	0.0001337	9.21317e-05	7.83344e-05	0.000227031	0.00022428	6.98698e-05	0.000135348	0	0	0.000347602	0.000314963
uncultured marine crenarchaeote HF4000_APKG6B14	5.9758e-05	6.68501e-05	9.21317e-05	0	0.000302707	0.00022428	0.000209609	9.0232e-05	4.65615e-05	0	0.000625684	0.000839902
uncultured marine crenarchaeote HF4000_APKG6C9	0.000119516	0.000467951	4.60658e-05	7.83344e-05	0.000151354	0.00044856	6.98698e-05	0.000180464	0	0	0.000208561	0.000524939
uncultured marine crenarchaeote HF4000_APKG6D3	0.000119516	0	0	0	0.000151354	0.00044856	6.98698e-05	0.000135348	0	0	0.000347602	0.000629927
uncultured marine crenarchaeote HF4000_APKG6D9	0.000179274	0.0001337	0	0.000156669	0.000227031	0.0005607	0.000174674	0.000270696	0	7.34461e-05	0.000278082	0.000524939
uncultured marine crenarchaeote HF4000_APKG6J21	0.000239032	0.00020055	4.60658e-05	7.83344e-05	0.000151354	0	6.98698e-05	4.5116e-05	0	0.000146892	0.000347602	0.000209976
uncultured marine crenarchaeote HF4000_APKG6N3	5.9758e-05	0	0	0	0	0	3.49349e-05	9.0232e-05	0	0	0.000208561	0.000104988
uncultured marine crenarchaeote HF4000_APKG7F11	0	0.0002674	4.60658e-05	0	0.000302707	0.00044856	0.000104805	0.000135348	0	0	0.000417123	0.000419951
uncultured marine crenarchaeote HF4000_APKG7F19	0.000179274	0.0001337	4.60658e-05	0.000391672	0.000378384	0.00033642	0.00013974	0.000270696	9.3123e-05	0	0.000695205	0.000629927
uncultured marine crenarchaeote HF4000_APKG8D22	0	0.0002674	9.21317e-05	0	0	0.00033642	0.00013974	0.000180464	0	0	0	0.000419951
uncultured marine crenarchaeote HF4000_APKG8D6	0.000478064	0.0001337	0.000184263	0	0.000302707	0.00078498	0.00013974	9.0232e-05	0	0	0.000278082	0.000734914
uncultured marine crenarchaeote HF4000_APKG8G15	0.000358548	6.68501e-05	0	0.000156669	0.000302707	0.00033642	0.000174674	0.000180464	0	0	0.000486643	0.000629927
uncultured marine crenarchaeote HF4000_APKG8G2	0	0.0001337	4.60658e-05	0.000156669	7.56769e-05	0.00011214	0.000209609	4.5116e-05	0	7.34461e-05	0.000139041	0.000419951
uncultured marine crenarchaeote HF4000_APKG8I13	0.000179274	0.00020055	0	0.000313337	0.000227031	0.0005607	0.000104805	9.0232e-05	0	0	0.000278082	0.000209976
uncultured marine crenarchaeote HF4000_APKG8O8	0.000179274	0.0002674	0	7.83344e-05	7.56769e-05	0	0.000209609	0.000135348	4.65615e-05	0	0.000417123	0.000314963
uncultured marine crenarchaeote HF4000_APKG9M20	0.000239032	0.0001337	9.21317e-05	7.83344e-05	0.000227031	0.00022428	0.000104805	0.000270696	0	0	0.000486643	0.000209976
uncultured marine crenarchaeote HF4000_APKG9P22	0.000119516	0.00020055	4.60658e-05	7.83344e-05	7.56769e-05	0.00022428	0.00013974	9.0232e-05	0	7.34461e-05	0	0.000314963
uncultured marine crenarchaeote KM3-153-F8	0.000179274	0	0	0.000156669	7.56769e-05	0.00022428	0	9.0232e-05	0	0	0.000278082	0.000104988
uncultured marine crenarchaeote KM3-34-D9	0	6.68501e-05	0	0	0	0	3.49349e-05	0	0	0	0.000139041	0
uncultured marine crenarchaeote KM3-47-D6	0.000179274	0	0.000184263	7.83344e-05	0.000302707	0.00033642	0.00013974	0	4.65615e-05	0	0.000278082	0.000524939
uncultured marine crenarchaeote KM3-86-C1	0	0.0001337	0	7.83344e-05	0	0.00011214	6.98698e-05	0	0	0	0.000139041	0
uncultured marine crenarchaeote SAT1000-21-C11	5.9758e-05	0.0001337	0	0.000156669	0.000151354	0	3.49349e-05	0	0	0	0.000347602	0.000209976
uncultured marine crenarchaeote SAT1000-23-F7	0.000119516	0.00020055	0	0	0	0.00011214	6.98698e-05	4.5116e-05	0	0	0.000139041	0.000209976
uncultured marine crenarchaeote SAT1000-49-D2	0	0	4.60658e-05	0	0	0	0	4.5116e-05	0	0	0.000417123	0.000209976
unclassified (derived from Archaea)	0.00914297	0.00875736	0.00442232	0.00195836	0.00401087	0.00426132	0.00688217	0.00654182	0.0038646	0.00389265	0.00653493	0.0059843
unclassified (derived from Archaea)	0.00914297	0.00875736	0.00442232	0.00195836	0.00401087	0.00426132	0.00688217	0.00654182	0.0038646	0.00389265	0.00653493	0.0059843
unclassified (derived from Archaea)	0.00914297	0.00875736	0.00442232	0.00195836	0.00401087	0.00426132	0.00688217	0.00654182	0.0038646	0.00389265	0.00653493	0.0059843
unclassified (derived from Archaea)	0.00914297	0.00875736	0.00442232	0.00195836	0.00401087	0.00426132	0.00688217	0.00654182	0.0038646	0.00389265	0.00653493	0.0059843
unclassified (derived from Archaea)	0.00914297	0.00875736	0.00442232	0.00195836	0.00401087	0.00426132	0.00688217	0.00654182	0.0038646	0.00389265	0.00653493	0.0059843
archaeon enrichment culture clone 1(2010)	0	0	0	0	0	0	0	0	0	0	0	0.000104988
uncultured archaeon	0.00507943	0.00541486	0.00230329	0	0.00227031	0.0022428	0.00475114	0.00419579	0.00162965	0.0019096	0.00333698	0.00367457
uncultured archaeon GZfos10C7	0	0	9.21317e-05	0	0	0	3.49349e-05	0	0	0	0	0
uncultured archaeon GZfos11A10	0.000119516	0.0001337	9.21317e-05	0.000156669	0	0	0	9.0232e-05	0	0.000146892	0.000347602	0.000419951
uncultured archaeon GZfos11H11	0	0.0002674	4.60658e-05	0	7.56769e-05	0	0	0	0	7.34461e-05	6.95205e-05	0.000104988
uncultured archaeon GZfos12E1	0.000119516	0	0	0	0	0.00011214	0	4.5116e-05	0	0	0	0
uncultured archaeon GZfos12E2	0	6.68501e-05	0	0.000156669	0	0	0	4.5116e-05	0	0	0	0
uncultured archaeon GZfos13E1	0.000239032	0.000334251	0	0.000235003	0	0.00011214	0.000104805	4.5116e-05	4.65615e-05	0	6.95205e-05	0.000104988
uncultured archaeon GZfos14B8	5.9758e-05	0	0.000230329	7.83344e-05	7.56769e-05	0.00011214	3.49349e-05	4.5116e-05	9.3123e-05	0	0	0
uncultured archaeon GZfos17A3	0	6.68501e-05	0	0	0	0	0.000104805	4.5116e-05	0	0	0	0
uncultured archaeon GZfos17C7	0	6.68501e-05	0	0	0	0	0	0	0	0	0	0
uncultured archaeon GZfos17F1	5.9758e-05	6.68501e-05	0	0	0	0	0	0.000135348	4.65615e-05	0	0	0.000104988
uncultured archaeon GZfos17G11	0	0	0	0	0	0	0	4.5116e-05	0	0	0	0
uncultured archaeon GZfos18B6	0	0	0	0	0	0	0.000104805	0	0	0	0	0.000104988
uncultured archaeon GZfos18C8	0	6.68501e-05	0	0	0	0	6.98698e-05	0	0	0	6.95205e-05	0
uncultured archaeon GZfos18F2	0.000179274	6.68501e-05	4.60658e-05	0	7.56769e-05	0.00022428	0	0	0	0	0.000278082	0.000104988
uncultured archaeon GZfos18H11	0.000119516	0	0	0	7.56769e-05	0	6.98698e-05	9.0232e-05	0	0	0	0
uncultured archaeon GZfos19A5	0.000119516	0	0	0	0.000227031	0.00011214	0	4.5116e-05	0	0.000146892	0.000139041	0.000104988
uncultured archaeon GZfos19C7	0	0	0	0	0	0	0	0	0	0	0	0.000104988
uncultured archaeon GZfos19C8	0	0	0	0	7.56769e-05	0	0	0.000135348	0	0	0	0.000104988
uncultured archaeon GZfos1D1	0.000358548	0.0002674	4.60658e-05	0.000313337	7.56769e-05	0.00011214	0.000279479	4.5116e-05	4.65615e-05	0	6.95205e-05	0.000209976
uncultured archaeon GZfos22D9	0	0	0	7.83344e-05	0	0.00011214	6.98698e-05	4.5116e-05	0	0	0	0
uncultured archaeon GZfos23H7	0.000119516	0	0.000230329	7.83344e-05	0.000227031	0	3.49349e-05	9.0232e-05	4.65615e-05	0	0	0
uncultured archaeon GZfos23H9	0.000239032	0	4.60658e-05	0.000235003	0.000227031	0	3.49349e-05	0	4.65615e-05	0	0.000278082	0.000104988
uncultured archaeon GZfos24D9	5.9758e-05	0	0.000138198	0	0	0	0	0	4.65615e-05	7.34461e-05	0	0
uncultured archaeon GZfos26B2	0.000119516	0.0001337	0	7.83344e-05	0	0	0	0.000180464	0	0.000146892	0.000208561	0
uncultured archaeon GZfos26D6	0	0	4.60658e-05	0	0	0.00011214	0.00013974	0.00022558	4.65615e-05	0	0	0
uncultured archaeon GZfos26D8	0.000179274	0.00020055	0	0	0	0	6.98698e-05	4.5116e-05	0	0	6.95205e-05	0
uncultured archaeon GZfos26E7	5.9758e-05	0.0001337	4.60658e-05	0	0	0	0	0	0	0	0	0
uncultured archaeon GZfos26F9	0	0.0001337	9.21317e-05	0	0	0.00011214	6.98698e-05	4.5116e-05	4.65615e-05	0	6.95205e-05	0.000209976
uncultured archaeon GZfos26G2	0	0	0	0	0	0	0	0	0	0	6.95205e-05	0
uncultured archaeon GZfos27A8	0	0	4.60658e-05	0	0	0	0	0	0	0	6.95205e-05	0
uncultured archaeon GZfos27B6	0.000119516	6.68501e-05	0	0	0	0	6.98698e-05	4.5116e-05	4.65615e-05	0	0	0
uncultured archaeon GZfos27E6	0	6.68501e-05	9.21317e-05	0	0	0	0.00013974	9.0232e-05	4.65615e-05	0	0	0
uncultured archaeon GZfos27E7	0.000119516	6.68501e-05	9.21317e-05	0	0	0	0	4.5116e-05	0	0	0	0
uncultured archaeon GZfos27G5	5.9758e-05	0	0	0	0	0	6.98698e-05	0	0	0	0	0
uncultured archaeon GZfos28B8	0.00029879	0	4.60658e-05	0	0	0	0	4.5116e-05	4.65615e-05	0.000146892	0	0
uncultured archaeon GZfos28G7	0	0	0	0	0	0	0	9.0232e-05	0	0	0.000139041	0.000104988
uncultured archaeon GZfos29E12	0	0	0	0	0	0	6.98698e-05	9.0232e-05	0	0	0	0
uncultured archaeon GZfos30H9	0.000119516	0	9.21317e-05	0	0	0	0.00013974	0	0	0	0	0
uncultured archaeon GZfos31B6	5.9758e-05	0	0	0	0	0	0	0	0	0	0	0
uncultured archaeon GZfos32E7	0	0.0001337	0	0	0	0	6.98698e-05	0	0	0	0	0
uncultured archaeon GZfos32G12	0.000119516	0	4.60658e-05	0.000235003	0	0	0	0	0	7.34461e-05	0.000208561	0.000104988
uncultured archaeon GZfos33H6	5.9758e-05	6.68501e-05	0	7.83344e-05	0	0	6.98698e-05	4.5116e-05	0	0	6.95205e-05	0
uncultured archaeon GZfos34A6	5.9758e-05	6.68501e-05	0	0	0	0	0	0	0	0	0	0
uncultured archaeon GZfos34G5	5.9758e-05	0.0001337	0	0	0	0	0	0	0	0	0	0
uncultured archaeon GZfos34H10	0	0	0	0	7.56769e-05	0	0	4.5116e-05	0	0	0	0
uncultured archaeon GZfos34H9	0	0	0	0	0	0	0	4.5116e-05	0	0	0	0
uncultured archaeon GZfos35A2	0.000179274	0	0	0	0	0	0	0	0	0	0	0
uncultured archaeon GZfos35B7	5.9758e-05	0.0001337	9.21317e-05	0	0.000151354	0	3.49349e-05	4.5116e-05	0.000139684	7.34461e-05	0	0
uncultured archaeon GZfos35D7	5.9758e-05	0	0	7.83344e-05	0	0	0	4.5116e-05	0	0	0	0
uncultured archaeon GZfos36D8	5.9758e-05	0	0	0	0	0	0	4.5116e-05	0	0	0	0
uncultured archaeon GZfos37B2	5.9758e-05	0	0	0	0	0.00011214	6.98698e-05	9.0232e-05	0	0.000146892	0.000417123	0.000104988
uncultured archaeon GZfos37D1	0	0	9.21317e-05	0	0	0	6.98698e-05	0	0	7.34461e-05	6.95205e-05	0
uncultured archaeon GZfos3D4	0	6.68501e-05	4.60658e-05	0	0	0.00022428	3.49349e-05	4.5116e-05	0	0	6.95205e-05	0
uncultured archaeon GZfos9C4	0.000119516	0.0002674	4.60658e-05	0	7.56769e-05	0.00022428	6.98698e-05	4.5116e-05	4.65615e-05	0	6.95205e-05	0
uncultured archaeon GZfos9D1	0	0	4.60658e-05	0	0.000151354	0	0	0	0	0	0	0
uncultured archaeon GZfos9D8	0	0	0	0	0	0.00011214	0	0	0	0	0	0
uncultured archaeon GZfos9E5	0.000119516	0	0	0	0	0	0	0	0	0	0	0
uncultured archaeon MedDCM-OCT-S04-C14	0	0	0	0	7.56769e-05	0	0	0	0.0012106	0.000881354	0	0
uncultured archaeon MedDCM-OCT-S05-C205	0	6.68501e-05	0	0.000156669	0	0	0	0	0.000139684	0	0.000139041	0
uncultured archaeon MedDCM-OCT-S05-C418	0	0	0	0	0	0.00011214	0	0	0	0	0.000139041	0
uncultured archaeon MedDCM-OCT-S05-C57	0	6.68501e-05	0	0	7.56769e-05	0	0	0	9.3123e-05	0	6.95205e-05	0
uncultured archaeon MedDCM-OCT-S08-C16	0	0	0.000184263	0	0	0	0	0	0	0	0	0
uncultured archaeon MedDCM-OCT-S08-C54	0	6.68501e-05	0	0	0	0	0	0	0	0	0	0
uncultured archaeon MedDCM-OCT-S08-C92	0	6.68501e-05	0	0	0	0	0	4.5116e-05	0	0	0	0
uncultured archaeon MedDCM-OCT-S09-C50	5.9758e-05	0	4.60658e-05	0	0	0.00011214	0	0	0	0	0	0.000104988
uncultured archaeon 'Queen's Laundry #28'	5.9758e-05	0	0	0	0	0	0	0	0	0	0	0
uncultured deep-sea archaeon	5.9758e-05	0	0	0	0	0	0	0	0	0	0	0
Bacteria	74.5435	74.5185	80.5174	80.9569	74.9722	74.7515	75.7349	75.8868	79.5672	79.3478	77.701	77.3585
Acidobacteria	0.435456	0.406315	1.44057	1.32275	0.69653	0.685736	0.252684	0.258605	0.812731	0.798286	1.26319	1.21775
Acidobacteriia	0.107027	0.0998741	0.544682	0.51074	0.206673	0.204543	0.0578871	0.060275	0.305164	0.300027	0.431375	0.408612
Acidobacteriales	0.107027	0.0998741	0.544682	0.51074	0.206673	0.204543	0.0578871	0.060275	0.305164	0.300027	0.431375	0.408612
Acidobacteriaceae	0.106787	0.0995398	0.539892	0.504473	0.204479	0.201964	0.0576076	0.060275	0.300508	0.291508	0.427203	0.405673
Acidobacterium	0.0593397	0.0537475	0.2939	0.27276	0.112683	0.113149	0.0306728	0.0312654	0.171486	0.168926	0.233241	0.226774
Acidobacterium capsulatum	0.0431453	0.039709	0.210521	0.197638	0.0780228	0.076143	0.0208911	0.0219715	0.117847	0.118248	0.171159	0.163151
Acidobacterium sp. MP5ACTX9	0.0161944	0.0140385	0.0833792	0.0751227	0.03466	0.0370062	0.0097119	0.0092939	0.0536388	0.0506778	0.0620818	0.0635176
uncultured Acidobacterium sp.	0	0	0	0	0	0	6.98698e-05	0	0	0	0	0.000104988
Granulicella	0.0221104	0.0194534	0.125944	0.118912	0.0438926	0.0429496	0.0119477	0.0123618	0.0629046	0.0573614	0.100179	0.0899745
Granulicella mallensis	0.0221104	0.0194534	0.125944	0.118912	0.0438926	0.0429496	0.0119477	0.0123618	0.0629046	0.0573614	0.100179	0.0899745
Terriglobus	0.0253374	0.0263389	0.120048	0.112801	0.0479034	0.0458652	0.0149871	0.0166478	0.0661173	0.0652202	0.0937831	0.0889246
Terriglobus saanensis	0.0253374	0.0263389	0.120048	0.112801	0.0479034	0.0458652	0.0149871	0.0166478	0.0661173	0.0652202	0.0937831	0.0889246
unclassified (derived from Acidobacteriales)	0.000239032	0.000334251	0.00479085	0.00626675	0.00219463	0.00257922	0.000279479	0	0.00465615	0.00851975	0.00417123	0.00293966
unclassified (derived from Acidobacteriales)	0.000239032	0.000334251	0.00479085	0.00626675	0.00219463	0.00257922	0.000279479	0	0.00465615	0.00851975	0.00417123	0.00293966
uncultured Acidobacteriales bacterium HF0200_23L05	0.000239032	0.000334251	0.00479085	0.00626675	0.00219463	0.00257922	0.000279479	0	0.00465615	0.00851975	0.00417123	0.00293966
Solibacteres	0.20491	0.19313	0.520913	0.47596	0.303161	0.293246	0.133416	0.136927	0.298832	0.290406	0.500061	0.484519
Solibacterales	0.20491	0.19313	0.520913	0.47596	0.303161	0.293246	0.133416	0.136927	0.298832	0.290406	0.500061	0.484519
Solibacteraceae	0.20491	0.19313	0.520913	0.47596	0.303161	0.293246	0.133416	0.136927	0.298832	0.290406	0.500061	0.484519
Candidatus Solibacter	0.20491	0.19313	0.520913	0.47596	0.303161	0.293246	0.133416	0.136927	0.298832	0.290406	0.500061	0.484519
Candidatus Solibacter usitatus	0.20491	0.19313	0.520913	0.47596	0.303161	0.293246	0.133416	0.136927	0.298832	0.290406	0.500061	0.484519
unclassified (derived from Acidobacteria)	0.12352	0.113311	0.374976	0.336054	0.186695	0.187947	0.0613806	0.0614029	0.208735	0.207853	0.331752	0.324622
unclassified (derived from Acidobacteria)	0.12352	0.113311	0.374976	0.336054	0.186695	0.187947	0.0613806	0.0614029	0.208735	0.207853	0.331752	0.324622
unclassified (derived from Acidobacteria)	0.12352	0.113311	0.374976	0.336054	0.186695	0.187947	0.0613806	0.0614029	0.208735	0.207853	0.331752	0.324622
Candidatus Chloracidobacterium	0.00101589	0.00100275	0.00147411	0.00141002	0.00105948	0.000897119	0.000524023	0.000721856	0.000791545	0.000661015	0.00152945	0.00157482
Candidatus Chloracidobacterium thermophilum	0.00101589	0.00100275	0.00147411	0.00141002	0.00105948	0.000897119	0.000524023	0.000721856	0.000791545	0.000661015	0.00152945	0.00157482
Candidatus Koribacter	0.120711	0.110704	0.371475	0.333156	0.183214	0.184919	0.0593544	0.0597336	0.207152	0.206163	0.328415	0.321158
Candidatus Koribacter versatilis	0.120711	0.110704	0.371475	0.333156	0.183214	0.184919	0.0593544	0.0597336	0.207152	0.206163	0.328415	0.321158
unclassified (derived from Acidobacteria)	0.00179274	0.0016044	0.0020269	0.00148835	0.00242166	0.00213066	0.0015022	0.000947436	0.000791545	0.00102825	0.00180753	0.00188978
uncultured Acidobacteria bacterium	0.00137443	0.000869051	0.00179657	0.00133168	0.00181624	0.00123354	0.00115285	0.00067674	0.000605299	0.000734461	0.00139041	0.00136484
uncultured Acidobacteria bacterium cosmid p2H8	0.000239032	0.000401101	0.000184263	0.000156669	0.000378384	0.00044856	0.000174674	9.0232e-05	0.000139684	0.000220338	0.000208561	0.000314963
uncultured Acidobacteria bacterium HF0770_27F21	0.000119516	6.68501e-05	0	0	0.000151354	0	3.49349e-05	0	0	0	0.000139041	0
uncultured Acidobacteria bacterium HF4000_26D02	5.9758e-05	0.0002674	4.60658e-05	0	7.56769e-05	0.00044856	0.00013974	0.000180464	4.65615e-05	7.34461e-05	6.95205e-05	0.000209976
Actinobacteria	3.19131	2.99154	14.1319	15.9078	5.44397	5.35558	8.65138	8.85758	7.56531	8.08561	5.75254	5.73223
Actinobacteria (class)	3.19131	2.99154	14.1319	15.9078	5.44397	5.35558	8.65138	8.85758	7.56531	8.08561	5.75254	5.73223
Acidimicrobiales	0.0082466	0.00635076	0.837523	1.06942	0.227106	0.225962	0.0143932	0.0111437	0.548029	0.658151	0.167127	0.160211
Acidimicrobiaceae	0.0082466	0.00635076	0.837523	1.06942	0.227106	0.225962	0.0143932	0.0111437	0.548029	0.658151	0.167127	0.160211
Acidimicrobium	0.0082466	0.00635076	0.837523	1.06942	0.227106	0.225962	0.0143932	0.0111437	0.548029	0.658151	0.167127	0.160211
Acidimicrobium ferrooxidans	0.0082466	0.00635076	0.837523	1.06942	0.227106	0.225962	0.0143932	0.0111437	0.548029	0.658151	0.167127	0.160211
Actinomycetales	2.88541	2.69453	12.7086	14.2095	4.96788	4.89715	7.92819	8.10608	6.64982	7.05208	5.25756	5.28225
Acidothermaceae	0.043444	0.0419819	0.415376	0.500243	0.155062	0.162266	0.11511	0.118881	0.213484	0.251994	0.153223	0.167245
Acidothermus	0.043444	0.0419819	0.415376	0.500243	0.155062	0.162266	0.11511	0.118881	0.213484	0.251994	0.153223	0.167245
Acidothermus cellulolyticus	0.043444	0.0419819	0.415376	0.500243	0.155062	0.162266	0.11511	0.118881	0.213484	0.251994	0.153223	0.167245
Actinomycetaceae	0.054559	0.0506055	0.202736	0.198578	0.069093	0.0652654	0.146377	0.127317	0.102249	0.0965817	0.0651407	0.0670872
Actinomyces	0.0368109	0.0348289	0.151741	0.151185	0.0502494	0.0454167	0.103547	0.0898711	0.0751502	0.074254	0.0453274	0.0493442
Actinomyces coleocanis	0.00436233	0.00381046	0.0179196	0.0187219	0.00560009	0.00639198	0.0127512	0.0115046	0.00861387	0.00932766	0.00535308	0.00892396
Actinomyces meyeri	5.9758e-05	0	0	0	0	0	0	0	0	0	0	0
Actinomyces naeslundii	0	0	0	0	0	0	0.00013974	4.5116e-05	0	0	0	0
Actinomyces odontolyticus	0.00573676	0.00608336	0.0302653	0.0280437	0.0104434	0.00796194	0.0152316	0.015159	0.0141081	0.0119717	0.00862054	0.00566934
Actinomyces oris	5.9758e-05	0	4.60658e-05	0	0	0	0.000244544	0	0	0	0	0
Actinomyces sp.	0.0029879	0.002674	0.0134973	0.0108885	0.0042379	0.00269136	0.00915294	0.00857204	0.00763608	0.00719772	0.00521404	0.00388455
Actinomyces sp. K20	0	0	0	0	0	0	3.49349e-05	0	0	0	0	0
Actinomyces sp. oral taxon 171	0.0034062	0.00387731	0.012622	0.0148052	0.00461629	0.00403704	0.00967696	0.00667717	0.00786889	0.00712428	0.00354554	0.0059843
Actinomyces sp. oral taxon 178	0.00203177	0.00140385	0.00893677	0.00940012	0.00227031	0.00213066	0.00429699	0.00360928	0.0032593	0.00403954	0.00291986	0.00251971
Actinomyces sp. oral taxon 180	0.00191225	0.0016044	0.0093053	0.0104968	0.00272437	0.00291564	0.00342362	0.0036544	0.00358523	0.00499434	0.00201609	0.00157482
Actinomyces sp. oral taxon 848	0.00334645	0.00334251	0.0137276	0.0118285	0.0042379	0.00313992	0.0104455	0.00857204	0.00819482	0.00741806	0.00556164	0.00440949
Actinomyces urogenitalis	0.00872466	0.00721981	0.0250138	0.0242053	0.00794607	0.00908333	0.0239304	0.0212045	0.0121991	0.0129265	0.00702157	0.00976386
Actinomyces viscosus	0.00418306	0.00481321	0.0204072	0.0227953	0.0081731	0.00706482	0.0142185	0.010873	0.00968479	0.00925421	0.005075	0.00661423
Arcanobacterium	0.00579652	0.00481321	0.0199926	0.0172336	0.00809742	0.00930761	0.0148124	0.0107376	0.0116404	0.00815252	0.00723013	0.00587931
Arcanobacterium haemolyticum	0.00573676	0.00481321	0.0199926	0.0172336	0.00809742	0.00930761	0.0148124	0.0107376	0.0116404	0.00815252	0.00723013	0.00587931
Arcanobacterium pluranimalium	5.9758e-05	0	0	0	0	0	0	0	0	0	0	0
Mobiluncus	0.0119516	0.0108297	0.0308641	0.0301587	0.0106704	0.0105412	0.0277732	0.0265733	0.0153653	0.0141751	0.0125832	0.0118636
Mobiluncus curtisii	0.00705144	0.00688556	0.0192095	0.0184869	0.00726498	0.00661626	0.0180264	0.0172794	0.00903293	0.00881354	0.00757773	0.00881897
Mobiluncus mulieris	0.00490015	0.00394416	0.0116547	0.0116718	0.00340546	0.0039249	0.00974683	0.0092939	0.00633236	0.00536157	0.00500547	0.00304464
Trueperella	0	0.0001337	0.000138198	0	7.56769e-05	0	0.000244544	0.000135348	9.3123e-05	0	0	0
Trueperella bialowiezensis	0	0	4.60658e-05	0	0	0	0	0	0	0	0	0
Trueperella pyogenes	0	0.0001337	9.21317e-05	0	7.56769e-05	0	0.000244544	0.000135348	9.3123e-05	0	0	0
Beutenbergiaceae	0.0259947	0.0241997	0.103925	0.0994846	0.0347357	0.0373426	0.0847171	0.0860813	0.0517298	0.0444349	0.0338565	0.034331
Beutenbergia	0.0259947	0.0241997	0.103925	0.0994846	0.0347357	0.0373426	0.0847171	0.0860813	0.0517298	0.0444349	0.0338565	0.034331
Beutenbergia cavernae	0.0259947	0.0241997	0.103925	0.0994846	0.0347357	0.0373426	0.0847171	0.0860813	0.0517298	0.0444349	0.0338565	0.034331
Bogoriellaceae	0	0	0	0	0	0	0.000104805	4.5116e-05	0	0	0	0
Bogoriella	0	0	0	0	0	0	0.000104805	4.5116e-05	0	0	0	0
Bogoriella caseolytica	0	0	0	0	0	0	0.000104805	4.5116e-05	0	0	0	0
Brevibacteriaceae	0.0391415	0.0326897	0.0855903	0.0726943	0.0314059	0.0303899	0.110604	0.101737	0.0453974	0.0412033	0.0314928	0.0331761
Brevibacterium	0.0391415	0.0326897	0.0855903	0.0726943	0.0314059	0.0303899	0.110604	0.101737	0.0453974	0.0412033	0.0314928	0.0331761
Brevibacterium epidermidis	0	0.00020055	0	0	7.56769e-05	0.00011214	3.49349e-05	9.0232e-05	0	0	0.000208561	0.000104988
Brevibacterium fuscum	5.9758e-05	0	0	0	0	0	3.49349e-05	0	0	0	0	0
Brevibacterium iodinum	5.9758e-05	0	0	0	0	0	0.00013974	0	0	0	6.95205e-05	0
Brevibacterium linens	0.024441	0.0186512	0.0540352	0.0452773	0.0195246	0.0194002	0.0663064	0.0594629	0.0281697	0.0260734	0.0193267	0.0181629
Brevibacterium mcbrellneri	0.0145809	0.0137711	0.031463	0.0273387	0.0118056	0.0107654	0.0440179	0.0421384	0.0172277	0.0151299	0.0118185	0.0145933
Brevibacterium sp. HCU	0	6.68501e-05	9.21317e-05	7.83344e-05	0	0.00011214	6.98698e-05	4.5116e-05	0	0	6.95205e-05	0.000314963
Catenulisporaceae	0.0440416	0.041915	0.364519	0.435539	0.148629	0.139166	0.102394	0.103496	0.178377	0.206384	0.150998	0.159161
Catenulispora	0.0440416	0.041915	0.364519	0.435539	0.148629	0.139166	0.102394	0.103496	0.178377	0.206384	0.150998	0.159161
Catenulispora acidiphila	0.0440416	0.041915	0.364519	0.435539	0.148629	0.139166	0.102359	0.103496	0.178377	0.206384	0.150998	0.159161
Catenulispora rubra	0	0	0	0	0	0	3.49349e-05	0	0	0	0	0
Cellulomonadaceae	0.0367512	0.0314864	0.101391	0.140219	0.0398817	0.0412675	0.110499	0.112429	0.0513573	0.0585366	0.03914	0.0449348
Cellulomonas	0.0367512	0.0312858	0.101391	0.140219	0.0398817	0.0412675	0.110429	0.112294	0.0513573	0.0585366	0.03914	0.0449348
[Cellvibrio] gilvus	0	0	0	0	0	0.00011214	0	0	0	0	6.95205e-05	0.000104988
Cellulomonas biazotea	0	0	0	0	7.56769e-05	0	0	0	0	0	0	0
Cellulomonas fimi	0.000418306	0.0001337	0	0	0.000151354	0	0.000174674	0.000180464	0	0	0	0.000209976
Cellulomonas flavigena	0.0363328	0.0311521	0.101391	0.140219	0.0396547	0.0411554	0.110254	0.112113	0.0513573	0.0585366	0.0390705	0.0446198
Oerskovia	0	0.00020055	0	0	0	0	6.98698e-05	0.000135348	0	0	0	0
Oerskovia turbata	0	0.00020055	0	0	0	0	6.98698e-05	0.000135348	0	0	0	0
Corynebacteriaceae	0.0876649	0.0778135	0.396903	0.432406	0.145224	0.12997	0.213347	0.194044	0.21707	0.237084	0.136886	0.137849
Corynebacterium	0.0876649	0.0778135	0.396903	0.432406	0.145224	0.12997	0.213347	0.194044	0.21707	0.237084	0.136886	0.137849
[Brevibacterium] flavum	0	0	0	0	0	0	0.000174674	0	0	0	0	0
Corynebacterium accolens	0.0022708	0.000869051	0.00990416	0.00994846	0.0039352	0.0033642	0.00317907	0.00315812	0.00465615	0.00712428	0.0030589	0.00199477
Corynebacterium ammoniagenes	0.00376475	0.0032088	0.0117468	0.0171552	0.0039352	0.00459774	0.0106551	0.010106	0.00866044	0.00727117	0.00465787	0.0051444
Corynebacterium amycolatum	0.00328669	0.0025403	0.0149253	0.0180952	0.00590279	0.00459774	0.00730139	0.00509811	0.00828794	0.0105762	0.00444931	0.00619428
Corynebacterium argentoratense	0	0	0	0	0	0	0	0	0	0	0	0.000104988
Corynebacterium aurimucosum	0.00382451	0.00354306	0.0187027	0.0226386	0.00870284	0.00717696	0.00904813	0.00852693	0.0104763	0.0121921	0.0064654	0.00608929
Corynebacterium callunae	5.9758e-05	0	0	0	0	0	3.49349e-05	0	0	0	0	0
Corynebacterium camporealensis	5.9758e-05	0	0	0	0	0	3.49349e-05	0	0	0	0	0
Corynebacterium casei	0	0	0	0	0	0	0	0	0.000139684	0	0	0
Corynebacterium confusum	5.9758e-05	0	4.60658e-05	0	0	0	0	0	0	0	0	0
Corynebacterium coyleae	0	0	0	0	0	0	0	4.5116e-05	0	0	0	0
Corynebacterium crenatum	0	0	0	0	0	0	0.000314414	0	0.000186246	0	0	0
Corynebacterium cyclohexanicum	0	0	0	0	7.56769e-05	0	0	4.5116e-05	0	7.34461e-05	0	0
Corynebacterium cystitidis	0	0	0	0	0	0	0	0	0	0	6.95205e-05	0
Corynebacterium diphtheriae	0.00561725	0.00554856	0.0385571	0.0368955	0.0138489	0.0115504	0.0168386	0.0139408	0.0227686	0.0227683	0.0104281	0.0112337
Corynebacterium efficiens	0.012848	0.00875736	0.0542195	0.0550691	0.0191462	0.0163724	0.0324545	0.0281524	0.0286819	0.0355479	0.0192572	0.017428
Corynebacterium falsenii	0	0	0.000138198	0	0	0	0	0	9.3123e-05	0	0	0
Corynebacterium felinum	0	0	4.60658e-05	0	0	0	0	0	9.3123e-05	0	0	0
Corynebacterium genitalium	0.00328669	0.00193865	0.0121153	0.0141785	0.00416223	0.00381276	0.00443673	0.00243626	0.00614612	0.00800563	0.00424075	0.00482944
Corynebacterium glucuronolyticum	0.00328669	0.00260715	0.0142804	0.0173119	0.00514603	0.00650412	0.00733632	0.00460183	0.00889324	0.00785874	0.00465787	0.00661423
Corynebacterium glutamicum	0.0161944	0.0153755	0.0576744	0.0622758	0.0202814	0.0204095	0.0416773	0.0422286	0.0311962	0.0351073	0.0194657	0.0219424
Corynebacterium jeikeium	0.0104576	0.012033	0.0620046	0.0705009	0.0216436	0.0189516	0.0259915	0.0255357	0.0317084	0.0367965	0.0198829	0.0199477
Corynebacterium kroppenstedtii	0.00262935	0.00274085	0.0158006	0.0138652	0.00567576	0.00459774	0.00754593	0.00766972	0.00898637	0.00874009	0.00590924	0.00692919
Corynebacterium kutscheri	0	0	0.000184263	0.000861678	0	0	0	4.5116e-05	9.3123e-05	0.000220338	0	0.000209976
Corynebacterium lipophiloflavum	0.00221104	0.0017381	0.0122074	0.0148052	0.00370817	0.00414918	0.00527517	0.00410556	0.00679798	0.00778529	0.00486643	0.00419951
Corynebacterium mastitidis	0	0	0	0	0	0	0	0	0.000139684	0	0	0
Corynebacterium matruchotii	0.00221104	0.00220605	0.0129906	0.0151185	0.00469196	0.00302778	0.00524023	0.00568462	0.00642548	0.00565535	0.00424075	0.00398953
Corynebacterium melassecola	0.000239032	0	0	0	0	0	0.000558958	0.00103767	0	0	0	0.000104988
Corynebacterium nephridii	0	0	9.21317e-05	0	0	0	3.49349e-05	9.0232e-05	0	0	0	0
Corynebacterium pseudodiphtheriticum	0	0	0	0	0	0	3.49349e-05	0	0	0	0	0
Corynebacterium pseudogenitalium	0.00161347	0.0010696	0.00354707	0.00493506	0.00280004	0.00257922	0.00324894	0.00437625	0.00270057	0.00168926	0.0027113	0.00188978
Corynebacterium pseudotuberculosis	0.0029879	0.0021392	0.0118389	0.0140219	0.0052217	0.00426132	0.00464634	0.00387998	0.00744984	0.00690394	0.00570068	0.00409452
Corynebacterium resistens	0.00197201	0.0016044	0.00796939	0.00814677	0.00310275	0.00213066	0.00408738	0.00383486	0.00433022	0.00514123	0.00326746	0.00304464
Corynebacterium simulans	0	0	4.60658e-05	0	0	0	0	0	9.3123e-05	0	0	0
Corynebacterium sp.	0.000119516	0.000334251	0	0	0.000151354	0.00011214	0.00153713	0.000315812	4.65615e-05	7.34461e-05	0	0
Corynebacterium sp. C12	0	0	0	7.83344e-05	7.56769e-05	0	0	9.0232e-05	0.000139684	0	0	0.000104988
Corynebacterium sp. L2-79-05	0	0	0	0	0	0	6.98698e-05	4.5116e-05	0	7.34461e-05	0	0
Corynebacterium sp. P-1	0.000358548	0.0002674	4.60658e-05	0	0	0	0.00115285	0.00108278	0.000139684	0	6.95205e-05	0
Corynebacterium sp. U-96	0	0.0001337	0	0	0	0	0.000384284	9.0232e-05	4.65615e-05	0	0	0
Corynebacterium spheniscorum	0	0	0	0.000156669	0	0	0	0	0	0	0	0.000104988
Corynebacterium stationis	5.9758e-05	0	4.60658e-05	0.000313337	0	0	6.98698e-05	4.5116e-05	4.65615e-05	0	0	0
Corynebacterium striatum	0.00209153	0.00220605	0.0104109	0.00579674	0.00249734	0.00213066	0.00398258	0.00302277	0.00344555	0.004774	0.0034065	0.00293966
Corynebacterium terpenotabidum	0	0	9.21317e-05	0	0	0	0	0	0	0	0	0
Corynebacterium tuberculostearicum	0.00089637	0.000735351	0.00322461	0.00383838	0.00242166	0.00156996	0.00296946	0.00320324	0.00256088	0.00293785	0.0023637	0.00199477
Corynebacterium urealyticum	0.00513919	0.00621706	0.0240464	0.0263987	0.00809742	0.00807408	0.0129958	0.0115497	0.0115938	0.00976834	0.00771677	0.00671922
Corynebacterium vitaeruminis	5.9758e-05	0	0	0	0	0	0	0	0	0	0	0
Corynebacterium xerosis	5.9758e-05	0	0	0	0	0	3.49349e-05	0	4.65615e-05	0	0	0
Dermabacteraceae	0.0191225	0.0148407	0.0694212	0.0678376	0.0221733	0.021643	0.0515289	0.0463341	0.0360386	0.0341525	0.0240541	0.0184778
Brachybacterium	0.0191225	0.0148407	0.0694212	0.0678376	0.0221733	0.021643	0.0515289	0.0463341	0.0360386	0.0341525	0.0240541	0.0184778
Brachybacterium faecium	0.0191225	0.0148407	0.0693752	0.0677592	0.0221733	0.021643	0.0515289	0.0463341	0.0360386	0.0341525	0.0240541	0.0184778
Brachybacterium tyrofermentans	0	0	4.60658e-05	7.83344e-05	0	0	0	0	0	0	0	0
Dermacoccaceae	0.0316717	0.0275422	0.127004	0.13826	0.0499467	0.0499023	0.0812935	0.0803065	0.0623924	0.0706552	0.0422685	0.0468245
Dermacoccus	0.0144017	0.0112977	0.0587339	0.0661142	0.0225517	0.0228765	0.038638	0.0391156	0.0271453	0.0338587	0.0203	0.0221524
Dermacoccus sp. Ellin185	0.0144017	0.0112977	0.0587339	0.0661142	0.0225517	0.0228765	0.038638	0.0391156	0.0271453	0.0338587	0.0203	0.0221524
Kytococcus	0.0172701	0.0162446	0.0682696	0.0721459	0.027395	0.0270257	0.0426555	0.0411909	0.035247	0.0367965	0.0219685	0.0246721
Kytococcus sedentarius	0.0172701	0.0162446	0.0682696	0.0721459	0.027395	0.0270257	0.0426555	0.0411909	0.035247	0.0367965	0.0219685	0.0246721
Dietziaceae	0.00376475	0.00401101	0.020269	0.0165286	0.00650821	0.00706482	0.00859398	0.00879762	0.0114076	0.01087	0.00688253	0.00587931
Dietzia	0.00376475	0.00401101	0.020269	0.0165286	0.00650821	0.00706482	0.00859398	0.00879762	0.0114076	0.01087	0.00688253	0.00587931
Dietzia cinnamea	0.00370499	0.00401101	0.020269	0.0162935	0.00650821	0.00706482	0.00841931	0.00852693	0.011361	0.0107966	0.00688253	0.00587931
Dietzia sp. CQ4	5.9758e-05	0	0	0	0	0	0.000174674	0.000270696	0	0	0	0
Dietzia sp. E1	0	0	0	0.000235003	0	0	0	0	4.65615e-05	7.34461e-05	0	0
Frankiaceae	0.147124	0.130893	1.45983	1.63617	0.518235	0.498574	0.332196	0.338776	0.826559	0.851241	0.599406	0.568089
Frankia	0.147124	0.130893	1.45983	1.63617	0.518235	0.498574	0.332196	0.338776	0.826559	0.851241	0.599406	0.568089
Frankia alni	0.0267118	0.0257373	0.271144	0.322581	0.0986069	0.101823	0.0617299	0.0640647	0.156028	0.173627	0.104976	0.103413
Frankia sp.	0.0536627	0.0448564	0.563017	0.590249	0.190706	0.170228	0.124892	0.122851	0.313126	0.306785	0.228027	0.208086
Frankia sp. ACN14a	0	0	0.000322461	0.000313337	7.56769e-05	0	3.49349e-05	0	0.000465615	0	0.000139041	0.000209976
Frankia sp. ACN14a/ts-r	0	0	0	0	0	0	0	0	0.00032593	0.000367231	0	0
Frankia sp. AVN17	0	0	4.60658e-05	0	0	0	0	0	0	0	0	0
Frankia sp. CcI3	0.0193018	0.0184506	0.222867	0.258582	0.0752985	0.0811893	0.0453455	0.043943	0.124505	0.127135	0.0820342	0.0828353
Frankia sp. CpI1	0	0	0	0	0	0	6.98698e-05	0	0	0	0	0
Frankia sp. EAN1pec	0.0178676	0.0143728	0.154136	0.176017	0.0553198	0.0542757	0.0376598	0.0376719	0.0867906	0.0936438	0.0723013	0.0634126
Frankia sp. EuI1c	0.0149395	0.0114982	0.122535	0.13873	0.0485089	0.0460895	0.0320702	0.0337468	0.0739862	0.0732258	0.0574934	0.0540687
Frankia sp. EuIK1	0	0	0.000138198	0	0	0	3.49349e-05	4.5116e-05	0	0	6.95205e-05	0
Frankia sp. EUN1f	0.00806733	0.00982697	0.0610833	0.0765327	0.0244436	0.0217551	0.0167687	0.0189938	0.0343158	0.0379717	0.0307976	0.0311814
Frankia sp. R43	0	0	9.21317e-05	0.000235003	0	0	0	0	0	7.34461e-05	0	0
Frankia symbiont of Datisca glomerata	0.00657338	0.00615021	0.0644461	0.0729293	0.0252761	0.023213	0.0135897	0.0174599	0.0370164	0.0384123	0.0235674	0.0248821
Geodermatophilaceae	0.0237837	0.0217263	0.160862	0.177349	0.0631902	0.0670597	0.0553368	0.0487704	0.0885134	0.0925421	0.0697986	0.0735964
Geodermatophilus	0.0237837	0.0217263	0.160862	0.177349	0.0631902	0.0670597	0.0553368	0.0487704	0.0885134	0.0925421	0.0697986	0.0735964
Geodermatophilus obscurus	0.0237837	0.0217263	0.160862	0.177349	0.0631902	0.0670597	0.0553368	0.0487704	0.0885134	0.0925421	0.0697986	0.0735964
Glycomycetaceae	0.015298	0.014707	0.105905	0.127293	0.0388222	0.0338663	0.033258	0.0344235	0.0570378	0.0602993	0.0451188	0.04315
Stackebrandtia	0.015298	0.014707	0.105905	0.127293	0.0388222	0.0338663	0.033258	0.0344235	0.0570378	0.0602993	0.0451188	0.04315
Stackebrandtia nassauensis	0.015298	0.014707	0.105905	0.127293	0.0388222	0.0338663	0.033258	0.0344235	0.0570378	0.0602993	0.0451188	0.04315
Gordoniaceae	0.0109357	0.00762091	0.0564307	0.0558524	0.0217949	0.0231008	0.0257819	0.0224227	0.0316152	0.0382654	0.022038	0.0212075
Gordonia	0.0109357	0.00762091	0.0564307	0.0558524	0.0217949	0.0231008	0.0257819	0.0224227	0.0316152	0.0382654	0.022038	0.0212075
Gordonia alkanivorans	0	0	4.60658e-05	0	0	0	0	0	0	0	0	0.000104988
Gordonia amarae	0	0	0	0	0	0	0	4.5116e-05	0	0	0	0
Gordonia bronchialis	0.0108162	0.00755406	0.0562464	0.0558524	0.0217193	0.0231008	0.0252929	0.0222422	0.031429	0.0382654	0.0218294	0.0209976
Gordonia cholesterolivorans	0	0	0	0	0	0	0.00013974	0.000135348	0	0	0	0
Gordonia rubripertincta	0	0	9.21317e-05	0	0	0	0	0	0	0	6.95205e-05	0
Gordonia sihwensis	0	0	0	0	0	0	3.49349e-05	0	0	0	0	0
Gordonia sp. CYKS2	0	0	0	0	0	0	0	0	4.65615e-05	0	6.95205e-05	0
Gordonia sp. KTR9	0	0	4.60658e-05	0	0	0	3.49349e-05	0	0.000139684	0	0	0
Gordonia sp. TF6	0	0	0	0	7.56769e-05	0	3.49349e-05	0	0	0	0	0
Gordonia sp. TM414	0.000119516	6.68501e-05	0	0	0	0	0.000209609	0	0	0	0	0
Gordonia sp. TY-5	0	0	0	0	0	0	0	0	0	0	6.95205e-05	0
Gordonia sp. WQ-01	0	0	0	0	0	0	0	0	0	0	0	0.000104988
Gordonia sputi	0	0	0	0	0	0	3.49349e-05	0	0	0	0	0
Intrasporangiaceae	0.0513919	0.0520762	0.255435	0.293519	0.0973204	0.0949825	0.155216	0.16341	0.119523	0.12574	0.0959383	0.103518
Intrasporangium	0.0214531	0.0195871	0.0995022	0.108258	0.0379141	0.0379033	0.062219	0.0690726	0.0456303	0.0496496	0.0381667	0.0395804
Intrasporangium calvum	0.0214531	0.0195871	0.0995022	0.108258	0.0379141	0.0379033	0.062219	0.0690726	0.0456303	0.0496496	0.0381667	0.0395804
Janibacter	0.0299387	0.0324892	0.155887	0.185261	0.0594063	0.0569671	0.0929268	0.0942925	0.0737999	0.0755761	0.0576325	0.0639375
Janibacter limosus	0.000119516	0	0.00055279	7.83344e-05	0.000151354	0.00022428	0.000244544	0	0.000465615	0.000146892	0.000486643	0.000104988
Janibacter sp. HTCC2649	0.0298192	0.0324892	0.155334	0.185182	0.059255	0.0567428	0.0926822	0.0942925	0.0733343	0.0754292	0.0571458	0.0638326
Terrabacter	0	0	4.60658e-05	0	0	0.00011214	6.98698e-05	4.5116e-05	9.3123e-05	0.000514123	0.000139041	0
Terrabacter sp. DBF63	0	0	4.60658e-05	0	0	0.00011214	6.98698e-05	4.5116e-05	9.3123e-05	0.000514123	0.000139041	0
Jonesiaceae	0.0247996	0.0253362	0.0690527	0.074261	0.0270166	0.0259043	0.0798611	0.0912246	0.0342693	0.0300395	0.0268349	0.0271918
Jonesia	0.0247996	0.0253362	0.0690527	0.074261	0.0270166	0.0259043	0.0798611	0.0912246	0.0342693	0.0300395	0.0268349	0.0271918
Jonesia denitrificans	0.0247996	0.0253362	0.0690527	0.074261	0.0270166	0.0259043	0.0798611	0.0912246	0.0342693	0.0300395	0.0268349	0.0271918
Kineosporiaceae	0.0708132	0.0618363	0.276165	0.339266	0.116769	0.109	0.192177	0.208256	0.133352	0.152327	0.107479	0.123466
Kineococcus	0.0708132	0.0618363	0.276165	0.339266	0.116769	0.109	0.192177	0.208256	0.133352	0.152327	0.107479	0.123466
Kineococcus radiotolerans	0.0708132	0.0618363	0.276165	0.339266	0.116769	0.109	0.192177	0.208256	0.133352	0.152327	0.107479	0.123466
Microbacteriaceae	0.494975	0.502713	0.239404	0.236883	0.0955042	0.092179	1.60603	1.80518	0.116916	0.116486	0.100109	0.111497
Agreia	5.9758e-05	0	0	0	0	0	3.49349e-05	0.000180464	0	0	0	0
Agreia bicolorata	5.9758e-05	0	0	0	0	0	3.49349e-05	0.000180464	0	0	0	0
Agrococcus	0	0	0	0	0	0	0	0	0	0.000807908	0	0
Agrococcus jenensis	0	0	0	0	0	0	0	0	0	0.000807908	0	0
Agromyces	0.000657338	0.000401101	0	0	7.56769e-05	0	0.00213103	0.0022558	0	0	6.95205e-05	0
Agromyces albus	5.9758e-05	0.0001337	0	0	0	0	0.000314414	0.000135348	0	0	0	0
Agromyces cerinus	5.9758e-05	0	0	0	7.56769e-05	0	0.000209609	0	0	0	0	0
Agromyces fucosus	0.000179274	0.00020055	0	0	0	0	0.000349349	0.00022558	0	0	0	0
Agromyces luteolus	0	0	0	0	0	0	6.98698e-05	4.5116e-05	0	0	0	0
Agromyces mediolanus	0.000119516	0	0	0	0	0	0.000524023	0.00067674	0	0	6.95205e-05	0
Agromyces ramosus	0.000239032	6.68501e-05	0	0	0	0	0.000628828	0.000857204	0	0	0	0
Agromyces sp. KY5R	0	0	0	0	0	0	3.49349e-05	0.000315812	0	0	0	0
Candidatus Aquiluna	0	0	0	0	0	0	0	4.5116e-05	0	0	0	0
Candidatus Aquiluna rubra	0	0	0	0	0	0	0	4.5116e-05	0	0	0	0
Candidatus Rhodoluna	5.9758e-05	0	0	0	0	0	0	4.5116e-05	0	0	0	0
Candidatus Rhodoluna planktonica	5.9758e-05	0	0	0	0	0	0	4.5116e-05	0	0	0	0
Clavibacter	0.25684	0.262788	0.128984	0.135283	0.056682	0.0507994	0.837599	0.96828	0.0620199	0.064045	0.0505414	0.0614178
Clavibacter michiganensis	0.25684	0.262788	0.128984	0.135283	0.056682	0.0507994	0.837599	0.96828	0.0620199	0.064045	0.0505414	0.0614178
Cryobacterium	5.9758e-05	0	0	0	0	0	0	0	0	0	0	0
Cryobacterium psychrophilum	5.9758e-05	0	0	0	0	0	0	0	0	0	0	0
Curtobacterium	0.000478064	0.000334251	0	0	7.56769e-05	0	0.000803502	0.000315812	0	0	0	0
Curtobacterium albidum	0	0	0	0	0	0	6.98698e-05	4.5116e-05	0	0	0	0
Curtobacterium citreum	0	0	0	0	7.56769e-05	0	0	9.0232e-05	0	0	0	0
Curtobacterium flaccumfaciens	0.000179274	0.0001337	0	0	0	0	0.000419219	0.000180464	0	0	0	0
Curtobacterium luteum	0.000239032	0.00020055	0	0	0	0	0.000209609	0	0	0	0	0
Curtobacterium oceanosedimentum	5.9758e-05	0	0	0	0	0	0.000104805	0	0	0	0	0
Frigoribacterium	0	0	0	0	0	0	0.000384284	0.000315812	4.65615e-05	0	6.95205e-05	0
Frigoribacterium faeni	0	0	0	0	0	0	3.49349e-05	0.00022558	4.65615e-05	0	6.95205e-05	0
Frigoribacterium sp. A137	0	0	0	0	0	0	0.000174674	4.5116e-05	0	0	0	0
Frigoribacterium sp. A93a	0	0	0	0	0	0	0.000174674	4.5116e-05	0	0	0	0
Glaciibacter	0.000358548	0.000334251	0	0	0	0	0.000489088	0.00022558	0	0	0	0
Glaciibacter superstes	0.000358548	0.000334251	0	0	0	0	0.000489088	0.00022558	0	0	0	0
Leifsonia	0.232698	0.236248	0.10784	0.0998763	0.03746	0.0405947	0.755327	0.82463	0.0537319	0.0511185	0.0484558	0.0497642
Leifsonia aquatica	0	0.0001337	0	0	0	0	0	4.5116e-05	0	0	6.95205e-05	0
Leifsonia poae	0	0.000334251	0	0	0	0	6.98698e-05	0	0	0	0	0
Leifsonia shinshuensis	5.9758e-05	0.000601651	0	0	0	0	0.00108298	0.000586508	0	0	0	0
Leifsonia xyli	0.232638	0.235179	0.10784	0.0998763	0.03746	0.0405947	0.754174	0.823999	0.0537319	0.0511185	0.0483863	0.0497642
Microbacterium	0.00322693	0.00233975	0.00253362	0.00164502	0.00105948	0.00078498	0.0076158	0.00753437	0.00111748	0.000440677	0.000973287	0.000314963
Microbacterium aerolatum	0	0	4.60658e-05	0	0	0	6.98698e-05	0	9.3123e-05	0	6.95205e-05	0
Microbacterium arborescens	0.00209153	0.0017381	0.00105951	0.000705009	0.000302707	0	0.0053101	0.00572973	0.000558738	0.000293785	0.000486643	0
Microbacterium aurantiacum	5.9758e-05	0	0	0	0	0	0	0	0	0	0	0
Microbacterium aurum	0	0	4.60658e-05	0.000470006	0	0	0	0	9.3123e-05	0	0.000139041	0.000104988
Microbacterium chocolatum	0	0	9.21317e-05	0	0	0	0.000104805	0	0	0	0	0
Microbacterium dextranolyticum	5.9758e-05	0	0	0	0	0	0	0	0	0	0	0
Microbacterium esteraromaticum	0.000119516	0.0002674	0	0	0	0	6.98698e-05	9.0232e-05	0	0	0	0
Microbacterium flavescens	5.9758e-05	0	0.000276395	0	0	0	0	0	0	0	0	0.000104988
Microbacterium foliorum	0	0	0	0	0	0	3.49349e-05	0	4.65615e-05	0	0	0
Microbacterium hominis	0	0	0.000230329	0	0.000227031	0.00044856	0	4.5116e-05	9.3123e-05	0	0	0
Microbacterium keratanolyticum	5.9758e-05	0	0.000322461	7.83344e-05	7.56769e-05	0	0.000279479	0.000496276	0.000139684	0	0	0
Microbacterium ketosireducens	5.9758e-05	0	0	0	0	0	0	0	0	0	0	0
Microbacterium lacticum	0	0	9.21317e-05	0	0	0	0	0	0	0	0	0
Microbacterium laevaniformans	0	0	0.000184263	0	0	0	0	4.5116e-05	4.65615e-05	0	0	0
Microbacterium luteolum	0	0	0	0	0	0.00011214	0	9.0232e-05	0	0	0	0.000104988
Microbacterium oxydans	0.000179274	6.68501e-05	0	7.83344e-05	0.000151354	0	0.000314414	0.000360928	0	0	6.95205e-05	0
Microbacterium phyllosphaerae	0	0	0	0	0	0	0.000104805	0	0	0	0	0
Microbacterium resistens	0	0.0001337	9.21317e-05	0	0	0	0.00013974	0	0	0	6.95205e-05	0
Microbacterium schleiferi	0.000119516	0	0	0	0	0	0.000349349	0	0	0	0	0
Microbacterium sp. 127Z1	0	0	0	0	0	0	0	0	0	0	6.95205e-05	0
Microbacterium sp. 34(2010)	0	0	0	0	7.56769e-05	0	3.49349e-05	0	0	0	0	0
Microbacterium sp. 62(2010)	0	0	0	0	0	0	3.49349e-05	0	0	0	0	0
Microbacterium sp. A33	0	0	0	0	0	0	0	9.0232e-05	0	0	0	0
Microbacterium sp. AJ115	0	0	0	0	0	0	0	0	0	7.34461e-05	6.95205e-05	0
Microbacterium sp. MA1	0.00029879	0.0001337	9.21317e-05	0.000313337	7.56769e-05	0.00011214	0.000489088	0.000360928	0	7.34461e-05	0	0
Microbacterium terregens	0	0	0	0	0	0	0	4.5116e-05	0	0	0	0
Microbacterium testaceum	5.9758e-05	0	0	0	7.56769e-05	0	6.98698e-05	0	4.65615e-05	0	0	0
Microbacterium thalassium	5.9758e-05	0	0	0	7.56769e-05	0.00011214	0.000209609	0.000180464	0	0	0	0
Mycetocola	0.000119516	0	0	0	0.000151354	0	0.000279479	0.00022558	0	0	0	0
Mycetocola lacteus	5.9758e-05	0	0	0	7.56769e-05	0	6.98698e-05	9.0232e-05	0	0	0	0
Mycetocola saprophilus	5.9758e-05	0	0	0	7.56769e-05	0	0.000209609	0.000135348	0	0	0	0
Okibacterium	0	0	0	0	0	0	3.49349e-05	0	0	0	0	0
Okibacterium fritillariae	0	0	0	0	0	0	3.49349e-05	0	0	0	0	0
Plantibacter	0.00029879	0.0002674	4.60658e-05	0	0	0	0.000768567	0.00045116	0	0	0	0
Plantibacter flavus	0.00029879	0.0002674	4.60658e-05	0	0	0	0.000768567	0.00045116	0	0	0	0
Rathayibacter	5.9758e-05	0	0	0	0	0	0.000244544	0.00067674	0	0	0	0
Rathayibacter festucae	0	0	0	0	0	0	0.000104805	0.00045116	0	0	0	0
Rathayibacter iranicus	0	0	0	0	0	0	3.49349e-05	0	0	0	0	0
Rathayibacter rathayi	0	0	0	0	0	0	0	4.5116e-05	0	0	0	0
Rathayibacter tritici	5.9758e-05	0	0	0	0	0	0.000104805	0.000180464	0	0	0	0
Subtercola	5.9758e-05	0	0	7.83344e-05	0	0	0.000314414	0	0	7.34461e-05	0	0
Subtercola boreus	0	0	0	0	0	0	3.49349e-05	0	0	0	0	0
Subtercola frigoramans	5.9758e-05	0	0	7.83344e-05	0	0	0.000279479	0	0	7.34461e-05	0	0
Micrococcaceae	0.43205	0.395352	0.734151	0.783814	0.281442	0.249511	1.30768	1.36625	0.36169	0.381039	0.277248	0.295541
Arthrobacter	0.286778	0.268938	0.480605	0.514343	0.184273	0.170453	0.891957	0.941391	0.236765	0.256547	0.185272	0.195592
Arthrobacter arilaitensis	0.0277875	0.0272748	0.0371751	0.0441806	0.0130921	0.011999	0.0818873	0.0803516	0.0232807	0.0267344	0.0161983	0.0192128
Arthrobacter aurescens	0.0798964	0.0716633	0.126359	0.155964	0.049871	0.0534907	0.239828	0.264154	0.0646273	0.0760902	0.0535308	0.0590031
Arthrobacter chlorophenolicus	0.0310741	0.0321549	0.038465	0.0484106	0.0171786	0.0139054	0.0975032	0.106203	0.0217442	0.0215197	0.0152945	0.0176379
Arthrobacter citreus	0	0	4.60658e-05	0	0	0	0	0	0	0	0	0
Arthrobacter glacialis	0	0	4.60658e-05	0	0	0	0	0	0	0	6.95205e-05	0
Arthrobacter globiformis	0.000119516	6.68501e-05	0.000138198	0	7.56769e-05	0.00022428	0.000698698	0.000135348	0.000139684	0.000440677	0.000417123	0.000209976
Arthrobacter ilicis	0	0	0	0	0	0	6.98698e-05	0	0	0	0	0
Arthrobacter keyseri	0	0	9.21317e-05	0	0	0.00011214	3.49349e-05	0.000180464	9.3123e-05	0	0	0
Arthrobacter nicotianae	5.9758e-05	0	0	0	7.56769e-05	0	0	0	4.65615e-05	7.34461e-05	0	0
Arthrobacter nicotinovorans	0.000119516	0.0001337	0.000967383	0.000235003	0.000227031	0	0.000209609	0.000135348	0.000139684	0.000220338	0.000347602	0.000209976
Arthrobacter nitroguajacolicus	5.9758e-05	6.68501e-05	0	0	0	0	0.000104805	0.000360928	9.3123e-05	0	0	0
Arthrobacter oxydans	5.9758e-05	0	0	0	0	0	0	4.5116e-05	4.65615e-05	0	0	0
Arthrobacter phenanthrenivorans	0.0175688	0.0156429	0.0180117	0.0198186	0.00696227	0.00885905	0.0497123	0.0554927	0.00880012	0.00969489	0.00736917	0.00713917
Arthrobacter protophormiae	0	6.68501e-05	0	0	0	0	0	0	0	0	0	0
Arthrobacter sp.	0.0571286	0.0510066	0.120186	0.0965863	0.0399574	0.0290442	0.203915	0.200676	0.0509383	0.0486948	0.0375411	0.0362208
Arthrobacter sp. 1IN	0	0	0	0	0	0	0.000209609	4.5116e-05	0	0	0	0
Arthrobacter sp. 32c	0	0	0	0	0	0	0.000104805	0	0	0	0	0
Arthrobacter sp. A3	0	0	0	0	0	0	6.98698e-05	4.5116e-05	0	0	0	0
Arthrobacter sp. AK-1	0	0.0001337	4.60658e-05	7.83344e-05	0	0	0.000768567	0.000360928	0.000139684	0.000220338	6.95205e-05	0
Arthrobacter sp. B7	0	0	0	0	0	0	0	9.0232e-05	0	0	0	0
Arthrobacter sp. BA-5-17	0	0	0	0	0	0	0	4.5116e-05	0	0	0	0
Arthrobacter sp. BP2	0	0	0.000460658	0.00109668	0.000151354	0	0	0	4.65615e-05	0	6.95205e-05	0.000104988
Arthrobacter sp. Chr15	5.9758e-05	6.68501e-05	0	0	0	0	0	0	0	0	6.95205e-05	0
Arthrobacter sp. FB24	0.0722474	0.0701258	0.138474	0.14766	0.056682	0.0525936	0.216422	0.232708	0.0664432	0.0727117	0.0538089	0.0556435
Arthrobacter sp. JEK-2009	0.000179274	0	0	0	0	0	3.49349e-05	0	0	0	0	0
Arthrobacter sp. JS443	0	0	0	0	0	0	0	4.5116e-05	0	0	0	0
Arthrobacter sp. KW	0	0	0	0	0	0	0	0	0	0	0.000139041	0
Arthrobacter sp. MCMB-436	0	0	0	0	0	0.00011214	3.49349e-05	9.0232e-05	0	0	0	0
Arthrobacter sp. NN27	0	0	0	0	0	0	3.49349e-05	0	0	0	0	0
Arthrobacter sp. NN40	0	0	0	0	0	0	3.49349e-05	0	0	0	0	0
Arthrobacter sp. ON14	0	0	0	0	0	0	3.49349e-05	4.5116e-05	0	0	0	0
Arthrobacter sp. P1	0	6.68501e-05	4.60658e-05	7.83344e-05	0	0	0	0	4.65615e-05	0	0	0
Arthrobacter sp. RC100	0	0	0	0	0	0	3.49349e-05	0	0	0	0	0
Arthrobacter sp. RP10	0	0.0001337	0	0	0	0	3.49349e-05	9.0232e-05	0	0	6.95205e-05	0
Arthrobacter sp. S37	0	0	4.60658e-05	0	0	0.00011214	0	0	9.3123e-05	0.000146892	6.95205e-05	0.000209976
Arthrobacter sp. 'SMCC ZAT013'	0	0	0	0	0	0	0	0	0	0	6.95205e-05	0
Arthrobacter sp. SU	0	0	0	7.83344e-05	0	0	0	0	0	0	0	0
Arthrobacter sp. TE1826	0	0	0	0	0	0	3.49349e-05	0	0	0	6.95205e-05	0
Arthrobacter sp. TM1	0	0	0	0.000156669	0	0	0	0	0	0	0	0
Arthrobacter sp. W1	0.000358548	0.000334251	0	0	0	0	0.000104805	9.0232e-05	0	0	0	0
Arthrobacter sp. XL26	0	0	0	0	0	0	0	0	4.65615e-05	0	0	0
Arthrobacter uratoxydans	0	0	4.60658e-05	0	0	0	0	0	0	0	6.95205e-05	0
Arthrobacter ureafaciens	5.9758e-05	0	0	0	0	0	0	0	0	0	0	0
Arthrobacter woluwensis	0	0	0	0	0	0	3.49349e-05	0	0	0	0	0
Kocuria	0.0300583	0.0242666	0.0611294	0.0616491	0.0209625	0.0185031	0.085311	0.0846828	0.0300787	0.0338587	0.0199524	0.0223624
Kocuria rhizophila	0.0300583	0.0242666	0.0609912	0.0613358	0.0209625	0.0185031	0.085311	0.0845925	0.0300787	0.0338587	0.0198829	0.0223624
Kocuria varians	0	0	0.000138198	0.000313337	0	0	0	9.0232e-05	0	0	6.95205e-05	0
Micrococcus	0.0308351	0.0262721	0.061544	0.0684642	0.022022	0.0167088	0.0834594	0.0906832	0.0319412	0.0280564	0.0208561	0.0203676
Micrococcus antarcticus	0	0	4.60658e-05	0	0	0	0	0	0	0	0	0
Micrococcus luteus	0.0306558	0.0260715	0.0614058	0.0684642	0.022022	0.0167088	0.0832847	0.0901869	0.0319412	0.0280564	0.0208561	0.0203676
Micrococcus sp.	0	0	4.60658e-05	0	0	0	0	0	0	0	0	0
Micrococcus sp. 28	0	0	4.60658e-05	0	0	0	0	0	0	0	0	0
Micrococcus sp. NEB 446	0.000179274	0.00020055	0	0	0	0	0.000174674	0.000496276	0	0	0	0
Renibacterium	0.054081	0.0490011	0.0786805	0.0748093	0.0317843	0.0284835	0.160945	0.168824	0.0383667	0.0384123	0.032188	0.0334911
Renibacterium salmoninarum	0.054081	0.0490011	0.0786805	0.0748093	0.0317843	0.0284835	0.160945	0.168824	0.0383667	0.0384123	0.032188	0.0334911
Rothia	0.0302973	0.0268737	0.0521926	0.0645475	0.0224003	0.0153632	0.0860097	0.0806674	0.0245379	0.0241638	0.0189791	0.0237272
Rothia dentocariosa	0.0138638	0.0117656	0.0223419	0.0271037	0.0091569	0.00470988	0.0377297	0.0313105	0.0110351	0.012339	0.00639588	0.00923892
Rothia mucilaginosa	0.0164334	0.0151081	0.0298507	0.0374438	0.0132434	0.0106533	0.04828	0.0493118	0.0135028	0.0118248	0.0125832	0.0144883
Rothia nasimurium	0	0	0	0	0	0	0	4.5116e-05	0	0	0	0
Micromonosporaceae	0.0779244	0.0752732	0.605305	0.686757	0.221658	0.247044	0.203007	0.207443	0.319831	0.3604	0.240888	0.246196
Actinoplanes	0.00029879	0.0002674	0.00308641	0.000783344	0.000983799	0.0005607	0.00125766	0.000992552	0.00158309	0.00110169	0.000834246	0.00178479
Actinoplanes cyaneus	0	0	0	0	0	0	0	0	0	0	6.95205e-05	0
Actinoplanes friuliensis	0	0	0	0	0	0	3.49349e-05	9.0232e-05	0	0	0	0.000104988
Actinoplanes garbadinensis	0	0	0	0.000156669	7.56769e-05	0	6.98698e-05	0	0	0	0	0
Actinoplanes liguriensis	0	0	4.60658e-05	0	0	0	6.98698e-05	0	0	0	6.95205e-05	0
Actinoplanes missouriensis	0.000119516	6.68501e-05	0.00055279	0	7.56769e-05	0	0.000768567	0.00022558	9.3123e-05	0	6.95205e-05	0.000629927
Actinoplanes regularis	0	0	9.21317e-05	0	0	0	0	0	0	0	0	0
Actinoplanes sp. ATCC 31351	0	0	0.000230329	0	0.000302707	0.00011214	3.49349e-05	9.0232e-05	0.000186246	0	0	0.000209976
Actinoplanes sp. HBDN08	0	0	4.60658e-05	0	0	0	0	0	0	7.34461e-05	0	0
Actinoplanes sp. SE50/110	5.9758e-05	0	0.000783119	0	0.000302707	0	0	4.5116e-05	0.000512176	0.000220338	0.000278082	0.000314963
Actinoplanes sp. SN223/29	0	0	0	0	0	0	0	0	4.65615e-05	0	0	0
Actinoplanes teichomyceticus	0.000119516	0.00020055	0.00133591	0.000626675	0.000227031	0.00044856	0.000279479	0.000541392	0.000744984	0.000807908	0.000347602	0.000524939
Couchioplanes	5.9758e-05	0	0.000322461	0.000861678	7.56769e-05	0.00044856	0	9.0232e-05	9.3123e-05	0.000293785	0	0.000209976
Couchioplanes caeruleus	5.9758e-05	0	0.000322461	0.000861678	7.56769e-05	0.00044856	0	9.0232e-05	9.3123e-05	0.000293785	0	0.000209976
Dactylosporangium	0	0	0	0.000156669	0	0.00011214	0	0	4.65615e-05	0	0.000278082	0.000209976
Dactylosporangium aurantiacum	0	0	0	0.000156669	0	0.00011214	0	0	0	0	0.000278082	0.000209976
Dactylosporangium matsuzakiense	0	0	0	0	0	0	0	0	4.65615e-05	0	0	0
Micromonospora	0.0391415	0.0386394	0.282476	0.293989	0.107158	0.114943	0.106971	0.110083	0.146436	0.16518	0.112137	0.115801
Micromonospora aurantiaca	0.0109955	0.0100275	0.0784041	0.0941579	0.0304221	0.0331934	0.0278431	0.0285133	0.0426503	0.0489151	0.0306585	0.0385305
Micromonospora auratinigra	0	0	4.60658e-05	0	0	0	0	0	0	0	0	0
Micromonospora carbonacea	0	0	4.60658e-05	0	0	0	0	0	0	0	0	0
Micromonospora chalcea	0	0	0	0	0	0	6.98698e-05	0.000135348	0	7.34461e-05	0.000139041	0
Micromonospora chersina	0	6.68501e-05	0.000460658	0.000548341	0.000832445	0.0011214	0.000104805	9.0232e-05	0.000558738	0.00110169	0.000834246	0.000629927
Micromonospora chokoriensis	0	0	0	0	0	0	6.98698e-05	0.000180464	0	0	6.95205e-05	0
Micromonospora citrea	0	0	4.60658e-05	0	0	0	0	0	0	0	0	0
Micromonospora eburnea	5.9758e-05	0	0	0	0	0	0	0	0	0	0	0
Micromonospora echinospora	5.9758e-05	0	0	0.000391672	0	0	0	0	0.000186246	0	0.000625684	0.000104988
Micromonospora griseorubida	0	0	0	0	0.000151354	0	0	4.5116e-05	9.3123e-05	0	0	0
Micromonospora inyonensis	0	0.0001337	0.000184263	0.000156669	0	0	6.98698e-05	4.5116e-05	4.65615e-05	0	0	0
Micromonospora olivasterospora	0	0	9.21317e-05	0.000156669	0.000227031	0	3.49349e-05	0	0	0	0.000347602	0.000104988
Micromonospora pallida	0	0	4.60658e-05	0	7.56769e-05	0	0	0	0	0	0	0
Micromonospora pattaloongensis	0	6.68501e-05	0.000184263	0	0.000151354	0	3.49349e-05	0	9.3123e-05	0	0	0
Micromonospora rosaria	0	0	9.21317e-05	0	0	0	3.49349e-05	0	0	0	0	0
Micromonospora sp.	0.0120711	0.0123673	0.0929609	0.0868728	0.0326167	0.0359969	0.0362624	0.0371756	0.0470737	0.0517061	0.0354554	0.0332811
Micromonospora sp. 046/Eco11	0	0	4.60658e-05	0	0	0	0	0	0	0	0	0
Micromonospora sp. ATCC 39149	0.00693192	0.00681871	0.0567531	0.0490373	0.022249	0.0233251	0.017188	0.0163771	0.0296597	0.0329039	0.0216209	0.0191078
Micromonospora sp. CR18	0	0	0	0	0	0	3.49349e-05	0	0	0	0	0
Micromonospora sp. GUI15	0	0	0	0.000156669	0	0	0	0	0	0	0	0
Micromonospora sp. GUI28	0	0	0	0	0	0	0	0	0	0	6.95205e-05	0
Micromonospora sp. L5	0.00902345	0.00909161	0.0530218	0.0625108	0.0203571	0.0213066	0.0251531	0.0275208	0.0260279	0.0304801	0.0223161	0.0239372
Micromonospora sp. ML1	0	6.68501e-05	9.21317e-05	0	0	0	0	0	0	0	0	0
Micromonospora sp. SGA16	0	0	0	0	0	0	3.49349e-05	0	0	0	0	0
Micromonospora sp. SR15	0	0	0	0	0	0	3.49349e-05	0	0	0	0	0.000104988
Micromonospora sp. Tu 6368	0	0	0	0	0	0	0	0	4.65615e-05	0	0	0
Micromonospora viridifaciens	0	0	0	0	7.56769e-05	0	0	0	0	0	0	0
Polymorphospora	0	0	0	0	0	0	0	0	4.65615e-05	0	0	0
Polymorphospora rubra	0	0	0	0	0	0	0	0	4.65615e-05	0	0	0
Salinispora	0.0384244	0.0363665	0.319421	0.390967	0.11344	0.130979	0.0947783	0.0962776	0.171626	0.193824	0.12764	0.12819
Salinispora arenicola	0.0103381	0.0100275	0.0724616	0.0875778	0.0265626	0.0309506	0.0221138	0.0229189	0.0403222	0.0467852	0.0309366	0.0325462
Salinispora tropica	0.0280862	0.0263389	0.246959	0.303389	0.086877	0.100029	0.0726645	0.0733586	0.131303	0.147039	0.096703	0.0956438
Mycobacteriaceae	0.191883	0.172005	1.0058	1.05391	0.453758	0.40875	0.404546	0.365936	0.612656	0.574569	0.47406	0.441788
Mycobacterium	0.191883	0.172005	1.0058	1.05391	0.453758	0.40875	0.404546	0.365936	0.612656	0.574569	0.47406	0.441788
Mycobacterium abscessus	0.00723071	0.00594966	0.0408604	0.0499773	0.0172543	0.0165967	0.0167338	0.0195352	0.0237929	0.0295988	0.0189791	0.0191078
Mycobacterium aubagnense	0	0	0	0	0	0	0	0	4.65615e-05	0	0	0.000104988
Mycobacterium aurum	0	0	0.000368527	0	7.56769e-05	0	6.98698e-05	0	9.3123e-05	0	0	0
Mycobacterium austroafricanum	0	6.68501e-05	0	7.83344e-05	0.000151354	0	0	0	4.65615e-05	0	0	0
Mycobacterium avium	0.0169115	0.013838	0.0969225	0.108258	0.0495683	0.0444074	0.0302536	0.0269794	0.0658845	0.0688925	0.0515147	0.0471395
Mycobacterium barrassiae	0	0	0	0	0	0	3.49349e-05	0	0	0	0	0
Mycobacterium bohemicum	0	0	0	0	0	0	3.49349e-05	0	0	0	0	0
Mycobacterium bovis	0.011115	0.00889106	0.0571677	0.0565574	0.0259572	0.0222037	0.0199827	0.0135799	0.0356661	0.0290112	0.0273215	0.0238322
Mycobacterium brisbanense	5.9758e-05	0	0.000368527	0	0	0	0	0	0.00032593	0	6.95205e-05	0
Mycobacterium brumae	0	0	0	7.83344e-05	0	0	0	0	0	0	0	0
Mycobacterium canariasense	0	0	0.000276395	0	0	0	0	0	0.000279369	0	0	0
Mycobacterium canettii	0	0	0.000921317	0	7.56769e-05	0	0	0	0.000512176	0.000146892	6.95205e-05	0.000209976
Mycobacterium celatum	0	0	4.60658e-05	0	7.56769e-05	0	0	4.5116e-05	4.65615e-05	0	0.000139041	0.000104988
Mycobacterium chelonae	5.9758e-05	6.68501e-05	0.000230329	7.83344e-05	7.56769e-05	0.00011214	0.000104805	9.0232e-05	0	0	0	0
Mycobacterium chimaera	0	0	0	0	0	0	0	0	4.65615e-05	0	0	0
Mycobacterium chlorophenolicum	0	0	0	0	0	0	0	0	0	0	0	0.000104988
Mycobacterium chubuense	5.9758e-05	0	0	0	0	0	0	0	4.65615e-05	0	0.000139041	0
Mycobacterium conceptionense	0	0	0	0	0	0	6.98698e-05	0	0	0	0	0
Mycobacterium cosmeticum	0	0	0.000276395	0	0	0	0	0	0.000279369	0	0	0
Mycobacterium elephantis	0	0	0	0	7.56769e-05	0	0	0	0	0	0	0
Mycobacterium fallax	0.000119516	0	4.60658e-05	0	7.56769e-05	0	0	0	0	0	6.95205e-05	0
Mycobacterium farcinogenes	0	0	0	0	0	0	0	0	0.000139684	0	0	0
Mycobacterium flavescens	0	0	0	7.83344e-05	0	0	0	0	0	0	0	0
Mycobacterium fortuitum	0	6.68501e-05	0.000184263	0.000235003	0.000454061	0.00011214	3.49349e-05	9.0232e-05	0.000232807	0.000440677	0	0.000104988
Mycobacterium gadium	0	0	0	0	0	0	3.49349e-05	0	0	0	0	0
Mycobacterium gastri	0	0	0	0	0	0	0	0	0	0	6.95205e-05	0.000104988
Mycobacterium genavense	0	0	0	0	0	0	3.49349e-05	0	0	0	0	0
Mycobacterium gilvum	0.0119516	0.0104955	0.057398	0.0604741	0.0244436	0.0257922	0.0268649	0.0249943	0.0383201	0.0352541	0.0298938	0.0215225
Mycobacterium gordonae	0	0	0	0	0	0	3.49349e-05	0	0	0	6.95205e-05	0
Mycobacterium haemophilum	5.9758e-05	0	4.60658e-05	0	0	0	0	0	9.3123e-05	0	0	0
Mycobacterium heckeshornense	0	0	0.000138198	0	0	0	0	0	0	0	0	0
Mycobacterium heidelbergense	0	0	0	0	0	0	3.49349e-05	0	0	0	0	0
Mycobacterium immunogenum	0	0	4.60658e-05	0	0	0	0	0	0	0	0	0
Mycobacterium indicus pranii	0	0	0.000184263	0	0	0	0	0	4.65615e-05	0	0	0.000104988
Mycobacterium interjectum	0	0	0	0	7.56769e-05	0	0	0	0	0	0	0
Mycobacterium intracellulare	0.00400378	0.00314195	0.0163534	0.0173902	0.00892987	0.0109897	0.00513543	0.00397021	0.0114541	0.010209	0.0116099	0.008609
Mycobacterium jacuzzii	0	0	4.60658e-05	0	0	0	0	0	0	0	0	0
Mycobacterium kansasii	0.0041233	0.00434526	0.0202229	0.0150402	0.0152867	0.0140175	0.00653282	0.0056395	0.0135028	0.0134406	0.0138346	0.0140684
Mycobacterium leprae	0.00615507	0.00581596	0.0289293	0.0393238	0.0130164	0.012784	0.0131355	0.0137153	0.016669	0.0154237	0.011888	0.0116536
Mycobacterium lepromatosis	0.000119516	6.68501e-05	0	7.83344e-05	7.56769e-05	0	6.98698e-05	4.5116e-05	0	0	0	0
Mycobacterium liflandii	0	0	9.21317e-05	0.000156669	7.56769e-05	0	0	4.5116e-05	0.000186246	0	6.95205e-05	0
Mycobacterium malmoense	0	0	4.60658e-05	0	0	0	0	0	4.65615e-05	0	0	0
Mycobacterium marinum	0.00944176	0.00742036	0.0420581	0.0467656	0.0229301	0.0178302	0.0150569	0.013219	0.0259813	0.0226214	0.0254445	0.0245671
Mycobacterium massiliense	0	0	4.60658e-05	0	0	0	3.49349e-05	0.000180464	0	0	6.95205e-05	0
Mycobacterium microti	0.00233056	0.0018718	0.0178735	0.0151969	0.00582712	0.00426132	0.00496075	0.00203022	0.0105695	0.00484745	0.00757773	0.00419951
Mycobacterium mucogenicum	0	0	4.60658e-05	0	7.56769e-05	0	3.49349e-05	0	0	0	0	0
Mycobacterium neglectum	0	0	0.000138198	0	0	0	0	0	0	0.000146892	0	0
Mycobacterium neoaurum	0	0	0	0	7.56769e-05	0	3.49349e-05	0	9.3123e-05	0	0	0
Mycobacterium neworleansense	0	0	0.000276395	0	0	0	0	0	0.000279369	0	0	0
Mycobacterium parafortuitum	0	6.68501e-05	0.000460658	0.00133168	0.000151354	0.00044856	0	0	4.65615e-05	7.34461e-05	6.95205e-05	0.000104988
Mycobacterium parascrofulaceum	0.00681241	0.00494691	0.028653	0.0291404	0.0191462	0.016821	0.00897826	0.00951948	0.0187643	0.0172598	0.0187705	0.0164831
Mycobacterium phlei	0	0	0.000138198	0	0	0	3.49349e-05	0	0	0	6.95205e-05	0
Mycobacterium scrofulaceum	0	0	0	0	0	0	3.49349e-05	0	0	0	0	0
Mycobacterium shimoidei	0	0	0.000138198	0.000235003	7.56769e-05	0	0	0	9.3123e-05	0	6.95205e-05	0
Mycobacterium simiae	5.9758e-05	0	4.60658e-05	0	7.56769e-05	0	0	0	9.3123e-05	0	6.95205e-05	0
Mycobacterium smegmatis	0.0265325	0.0241997	0.119725	0.151655	0.0599361	0.0580885	0.0602627	0.0581545	0.0737999	0.085271	0.0596486	0.0554335
Mycobacterium sp.	0.0126089	0.0114982	0.0774367	0.0648609	0.0262599	0.0217551	0.0361227	0.0316714	0.040136	0.032096	0.0260702	0.0236222
Mycobacterium sp. 05FL-49-265B	0	0	0	0	0	0	0	0	4.65615e-05	0	0	0
Mycobacterium sp. 05FL-49-265KA	0	0	0	0	0	0	0	0	4.65615e-05	0	0	0
Mycobacterium sp. 6PY1	0	0	0	0	0	0	0	0	0	0	6.95205e-05	0
Mycobacterium sp. DSM 3803	0.000119516	0	0.000598856	7.83344e-05	0.000302707	0	0.000174674	0.000135348	0.000279369	7.34461e-05	6.95205e-05	0
Mycobacterium sp. ESD	0	0	0	0	0	0	0	0	9.3123e-05	0	0	0
Mycobacterium sp. GP1	0	0	4.60658e-05	0	0	0	3.49349e-05	0	0	0	0	0
Mycobacterium sp. JC-1	0	0	0	0	7.56769e-05	0	0	0	9.3123e-05	0	0	0
Mycobacterium sp. JLS	0.0115333	0.0122336	0.0617743	0.0658009	0.0258815	0.0248951	0.0288562	0.0300021	0.0361783	0.0344462	0.0260702	0.0278218
Mycobacterium sp. K337W	0	0	4.60658e-05	0	0	0	0	0	0	0	0	0
Mycobacterium sp. KMS	0.0111747	0.0105623	0.0579508	0.0521707	0.0205841	0.0188395	0.0256073	0.0234152	0.0344089	0.0284971	0.0233589	0.025512
Mycobacterium sp. M05	0	0	0	0	0	0	6.98698e-05	0	0	0	0	0
Mycobacterium sp. MCS	0.0123101	0.0121667	0.062972	0.0526407	0.0233841	0.0194002	0.0277034	0.0251296	0.0369233	0.0333445	0.025375	0.0271918
Mycobacterium sp. MMQ-5	0	0	0	0	7.56769e-05	0	0	0	4.65615e-05	0	6.95205e-05	0
Mycobacterium sp. 'variant MS670'	0	0	4.60658e-05	0	0	0	0	0	0	0	0	0
Mycobacterium sp. VKM Ac-1815D	0	0	0	0	0	0	0	0	0	0	0	0.000104988
Mycobacterium sp. X1	0	0	4.60658e-05	0	0	0	0	0	0	0	0	0
Mycobacterium szulgai	0	0	9.21317e-05	0	0	0	0	0	0	0	0	0
Mycobacterium thermoresistibile	5.9758e-05	6.68501e-05	0	0	0	0	0.000174674	0.000180464	0	0	0	0
Mycobacterium triviale	0.000179274	0.0001337	0	0	0	0	0.000279479	4.5116e-05	0	0	0	0
Mycobacterium tuberculosis	0.0146407	0.0135037	0.0820433	0.0811544	0.0379141	0.031287	0.0287514	0.0219715	0.0502398	0.0415705	0.0388619	0.0321263
Mycobacterium tusciae	0	0	0	0	0	0	3.49349e-05	0	0	0	0	0
Mycobacterium ulcerans	0.00729047	0.00594966	0.0383728	0.0459039	0.0182381	0.016821	0.0124019	0.00915855	0.0260279	0.0254124	0.0197438	0.0209976
Mycobacterium vanbaalenii	0.01482	0.0146402	0.0925923	0.0965079	0.036779	0.0310628	0.0357034	0.0323933	0.0503795	0.0459773	0.0366373	0.0365357
Mycobacterium wolinskyi	0	0	0.000230329	0	0	0	0	0	4.65615e-05	0	0	0
Mycobacterium xenopi	0	0	0.000783119	0.00180169	0.000227031	0.00022428	0	0	0.000232807	0.000514123	0.000208561	0.000314963
uncultured Mycobacterium sp.	0	0	0	0.000861678	0	0	0	0	0	0	0	0
Nakamurellaceae	0.0305363	0.0248682	0.131011	0.137085	0.051763	0.0463138	0.0684025	0.0719149	0.0732412	0.0836551	0.0512366	0.0531238
Nakamurella	0.0305363	0.0248682	0.131011	0.137085	0.051763	0.0463138	0.0684025	0.0719149	0.0732412	0.0836551	0.0512366	0.0531238
Nakamurella multipartita	0.0305363	0.0248682	0.131011	0.137085	0.051763	0.0463138	0.0684025	0.0719149	0.0732412	0.0836551	0.0512366	0.0531238
Nocardiaceae	0.09382	0.084298	0.469641	0.514813	0.194338	0.198263	0.23885	0.229189	0.283001	0.300174	0.229904	0.242207
Nocardia	0.0237837	0.0219937	0.129445	0.149854	0.054109	0.0493416	0.0607168	0.0606359	0.0797133	0.0874009	0.0630551	0.0641475
Nocardia africana	0	0	0	0	0	0	0	0	0	0	6.95205e-05	0
Nocardia brasiliensis	0	0	0	0	7.56769e-05	0	0	4.5116e-05	0	0	0	0.000209976
Nocardia brevicatena	0	0	4.60658e-05	0	0	0	0	0	4.65615e-05	0	0	0.000104988
Nocardia cyriacigeorgica	0	0	0	0	7.56769e-05	0	3.49349e-05	0	0	0	0	0
Nocardia farcinica	0.0237837	0.0219937	0.129169	0.149854	0.0538062	0.0492294	0.060612	0.0605908	0.0793873	0.0874009	0.0628465	0.0636226
Nocardia globerula	0	0	0	0	0	0	0	0	9.3123e-05	0	0	0
Nocardia harenae	0	0	0	0	0	0	0	0	4.65615e-05	0	0	0
Nocardia iowensis	0	0	0	0	7.56769e-05	0.00011214	3.49349e-05	0	4.65615e-05	0	6.95205e-05	0.000209976
Nocardia otitidiscaviarum	0	0	0.000138198	0	7.56769e-05	0	0	0	0	0	6.95205e-05	0
Nocardia seriolae	0	0	9.21317e-05	0	0	0	0	0	4.65615e-05	0	0	0
Nocardia shimofusensis	0	0	0	0	0	0	0	0	4.65615e-05	0	0	0
Nocardia wallacei	0	0	0	0	0	0	3.49349e-05	0	0	0	0	0
Rhodococcus	0.0700363	0.0623043	0.340196	0.36496	0.140229	0.148922	0.178133	0.168553	0.203287	0.212773	0.166849	0.178059
Rhodococcus aetherivorans	5.9758e-05	0	9.21317e-05	0	0	0	0	0	4.65615e-05	0	0.000139041	0
Rhodococcus corynebacterioides	0	0	0	0	0	0	0	0	0	0	6.95205e-05	0
Rhodococcus equi	0.00866491	0.00949271	0.0687302	0.0800577	0.0282275	0.0290442	0.0237208	0.0234152	0.0385063	0.0382654	0.0249579	0.034016
Rhodococcus erythropolis	0.0143419	0.0129689	0.0651371	0.0647042	0.0255031	0.0273621	0.0384284	0.0324384	0.0341296	0.0361355	0.0327441	0.0370607
Rhodococcus fascians	0.000179274	0.0001337	0.00101345	0.000313337	0.000378384	0.00022428	0.000314414	0.00022558	0.00130372	0.000587569	0.00104281	0.000734914
Rhodococcus globerulus	0	0	9.21317e-05	0	0	0	6.98698e-05	0	4.65615e-05	0	0	0
Rhodococcus jostii	0.037289	0.0312858	0.166712	0.185809	0.0702281	0.0730031	0.0928918	0.0912246	0.10644	0.117293	0.0848845	0.0838852
Rhodococcus opacus	0.00806733	0.00782146	0.0349179	0.0304721	0.0148327	0.0162603	0.0199129	0.0185878	0.020068	0.018435	0.0196743	0.0184778
Rhodococcus rhodochrous	0.000119516	0	9.21317e-05	0.000235003	0.000151354	0.00011214	0.000104805	0	0.000139684	0	0.000139041	0
Rhodococcus ruber	0	0	0.000184263	0	7.56769e-05	0.00044856	3.49349e-05	4.5116e-05	4.65615e-05	0.000146892	0	0.000209976
Rhodococcus sp.	0	0	0.000138198	0.000156669	0	0	0	0	0.000139684	0.000220338	0.000278082	0
Rhodococcus sp. 19070	0	0	0.000138198	0	0	0	6.98698e-05	9.0232e-05	0	0	0	0
Rhodococcus sp. 4N4	0	0	0	0	0	0	3.49349e-05	0	0	0	0	0
Rhodococcus sp. AD45	0	0	0	0	0	0	0	0	0	0	0	0.000104988
Rhodococcus sp. AN-22	0	0	0	0	0	0	0	0	0	0	6.95205e-05	0
Rhodococcus sp. BCP1	5.9758e-05	0	0	0	0	0	0	0	0	0	0	0
Rhodococcus sp. CECT 3014	0	0	0	0	0	0	0	0	0	0	6.95205e-05	0
Rhodococcus sp. Chrous	0	0	0	0	0	0	0	0	0	0	6.95205e-05	0.000314963
Rhodococcus sp. DK17	0.000657338	0.000401101	0.000598856	0.00172336	0.000302707	0.0011214	0.00174674	0.00189487	0.000419053	0.000440677	0.00139041	0.000524939
Rhodococcus sp. DS7	0	0	0	7.83344e-05	0	0	0	0	4.65615e-05	0	0	0
Rhodococcus sp. HA01	0	0	0	0	0	0	0	0	0	0	6.95205e-05	0
Rhodococcus sp. HA99	0	0	0	0	0	0	0	4.5116e-05	0	0	0	0
Rhodococcus sp. HI-31	0.000358548	0.0001337	0.000783119	0.000861678	0.000227031	0.00044856	0.000454153	0.00045116	0.00125716	0.0009548	0.000695205	0.00199477
Rhodococcus sp. IGTS8	0	0	0	0	7.56769e-05	0	0	0	4.65615e-05	0	0	0.000104988
Rhodococcus sp. LC11	0	0	0	0	0	0	3.49349e-05	0	0	0	0	0
Rhodococcus sp. LCF17	0	0	0	0	0	0	3.49349e-05	0	0	0	0	0
Rhodococcus sp. LCF19	0	0	0	0	0	0	3.49349e-05	0	0	0	0	0
Rhodococcus sp. MOP100	5.9758e-05	0	0	0	0	0	0	0	0	0	0	0
Rhodococcus sp. NCIMB 9784	5.9758e-05	6.68501e-05	0	0	0	0	0	0	0	0	0	0
Rhodococcus sp. NN12	0	0	0	0	0	0	3.49349e-05	0	0	0	0	0
Rhodococcus sp. NN2	0	0	0	0	0	0	3.49349e-05	0	0	0	0	0
Rhodococcus sp. NO1-1	5.9758e-05	0	0.000322461	0	7.56769e-05	0.00011214	0	0	0	0	0	0
Rhodococcus sp. NS1	0	0	9.21317e-05	0	0	0	0	0	9.3123e-05	7.34461e-05	0	0
Rhodococcus sp. Phi2	0	0	9.21317e-05	0	0	0	0	0	0	0	0	0
Rhodococcus sp. PY11	0	0	0	7.83344e-05	0	0.00011214	0	0	4.65615e-05	0	0	0.000104988
Rhodococcus sp. R04	0	0	0	0	0	0	0	0	0	0	0	0.000104988
Rhodococcus sp. S9	5.9758e-05	0	0.000368527	0	0	0	0	0	0.000279369	0	6.95205e-05	0
Rhodococcus sp. SS1-2	0	0	0	0	0	0	3.49349e-05	0	0	0	0	0
Rhodococcus sp. SW1-29	0	0	0	0	0	0	3.49349e-05	0	0	0	0	0
Rhodococcus sp. T104	0	0	0.000368527	0	0	0.00022428	0	9.0232e-05	9.3123e-05	0.000146892	6.95205e-05	0.000209976
Rhodococcus sp. T-2	0	0	0	0	0	0	0	0	0	0	0.000139041	0
Rhodococcus sp. TFB	0	0	0.000276395	0.000470006	0	0.00044856	6.98698e-05	4.5116e-05	9.3123e-05	0	0.000208561	0.000209976
Rhodococcus sp. TK6	0	0	0	0	7.56769e-05	0	0	0	0	0	0	0
Rhodococcus sp. YK2	0	0	0	0	0	0	3.49349e-05	0	4.65615e-05	0	6.95205e-05	0
Rhodococcus sp. YYL	0	0	4.60658e-05	0	7.56769e-05	0	0	0	0	7.34461e-05	0	0
Nocardioidaceae	0.136547	0.125879	0.844709	0.899357	0.335248	0.349316	0.391585	0.380779	0.39391	0.430908	0.331821	0.34037
Aeromicrobium	0.00950152	0.00922531	0.0592407	0.0679942	0.0239139	0.0245586	0.0320353	0.0386193	0.0278438	0.0296722	0.0219685	0.0224674
Aeromicrobium erythreum	0	0	0.000276395	0	0.000227031	0	3.49349e-05	0	9.3123e-05	0	0	0
Aeromicrobium marinum	0.00950152	0.00922531	0.0589643	0.0679942	0.0236869	0.0245586	0.0320003	0.0386193	0.0277506	0.0296722	0.0219685	0.0224674
Kribbella	0.0310144	0.0300157	0.196148	0.223723	0.0752985	0.0829836	0.0887695	0.0866679	0.0871631	0.105395	0.0857883	0.08546
Kribbella alba	0	0	0	0.000626675	7.56769e-05	0	0	0	0	0	0	0
Kribbella aluminosa	5.9758e-05	0	9.21317e-05	0	0	0	3.49349e-05	0	0	0	6.95205e-05	0
Kribbella catacumbae	5.9758e-05	0	0.000184263	0	7.56769e-05	0	0	0	9.3123e-05	0	0	0
Kribbella flavida	0.0308351	0.029882	0.195365	0.223018	0.0749201	0.0827593	0.0885948	0.0866679	0.086744	0.105248	0.0853712	0.085355
Kribbella koreensis	0	0	9.21317e-05	0	0	0	0	0	9.3123e-05	0.000146892	6.95205e-05	0
Kribbella sancticallisti	5.9758e-05	0.0001337	4.60658e-05	0	0	0	0	0	4.65615e-05	0	0.000139041	0
Kribbella sandramycini	0	0	0.000230329	7.83344e-05	0.000151354	0.00022428	0.00013974	0	0.000186246	0	0.000139041	0
Kribbella swartbergensis	0	0	0.000138198	0	7.56769e-05	0	0	0	0	0	0	0.000104988
Nocardioides	0.0959713	0.0865709	0.588721	0.60764	0.235582	0.241662	0.270466	0.255447	0.278717	0.295547	0.223856	0.232233
Nocardioides albus	0	0	4.60658e-05	0	0	0	0	0	0	0	6.95205e-05	0
Nocardioides aromaticivorans	0	6.68501e-05	0	0	0	0	0	0	0	0	0	0
Nocardioides sp.	0.0383646	0.0337593	0.26428	0.248398	0.101785	0.0981224	0.121573	0.108098	0.121246	0.117	0.0940612	0.094489
Nocardioides sp. CF8	0	0	0	0	7.56769e-05	0	0	0	0	0	0	0
Nocardioides sp. JS614	0.0576067	0.0527447	0.324396	0.359241	0.133721	0.143539	0.148858	0.147349	0.157471	0.178548	0.129725	0.137639
Nocardioides sp. KP7	0	0	0	0	0	0	0	0	0	0	0	0.000104988
Nocardioides sp. SG-4G	0	0	0	0	0	0	3.49349e-05	0	0	0	0	0
Pimelobacter	5.9758e-05	6.68501e-05	0.000598856	0	0.000454061	0.00011214	0.000314414	4.5116e-05	0.000186246	0.000293785	0.000208561	0.000209976
Pimelobacter simplex	5.9758e-05	6.68501e-05	0.000598856	0	0.000454061	0.00011214	0.000279479	4.5116e-05	0.000186246	0.000293785	0.000139041	0.000209976
Pimelobacter sp.	0	0	0	0	0	0	3.49349e-05	0	0	0	6.95205e-05	0
Nocardiopsaceae	0.0498381	0.0415139	0.381425	0.445566	0.15037	0.135016	0.122796	0.124249	0.191414	0.200949	0.164207	0.158741
Nocardiopsis	0.017031	0.0137043	0.111986	0.13074	0.0479791	0.0386883	0.0367864	0.0368147	0.0595056	0.0591976	0.0490119	0.0501841
Nocardiopsis alba	0	0	0	0	0	0	3.49349e-05	4.5116e-05	0	0	0	0
Nocardiopsis composta	0	0	0	0	0	0	3.49349e-05	0	0	0	0	0
Nocardiopsis dassonvillei	0.0169713	0.0134369	0.110788	0.126902	0.0476764	0.0381276	0.0365768	0.0366342	0.0586209	0.0581693	0.0483863	0.0498692
Nocardiopsis metallicus	0	0	4.60658e-05	0	0	0	0	0	0	0	0	0
Nocardiopsis prasina	5.9758e-05	0.00020055	0	0	0	0	0	0	0	0	0	0
Nocardiopsis salina	0	0	9.21317e-05	0	7.56769e-05	0	3.49349e-05	0	0.000139684	0	0	0
Nocardiopsis sp. TFS65-07	0	6.68501e-05	0.00101345	0.00383838	0.000227031	0.0005607	0.000104805	0.000135348	0.000698422	0.00102825	0.000625684	0.000314963
Nocardiopsis trehalosi	0	0	4.60658e-05	0	0	0	0	0	4.65615e-05	0	0	0
Streptomonospora	0	0	9.21317e-05	0	0	0	0	0	0	0	6.95205e-05	0
Streptomonospora alba	0	0	9.21317e-05	0	0	0	0	0	0	0	6.95205e-05	0
Thermobifida	0.0328071	0.0278096	0.269347	0.314826	0.102391	0.0963282	0.0860097	0.0874348	0.131909	0.141751	0.115126	0.108557
Thermobifida cellulosilytica	0	0	0	0	0	0	6.98698e-05	4.5116e-05	0	0	0	0
Thermobifida fusca	0.0328071	0.0278096	0.269347	0.314826	0.102391	0.0963282	0.0859398	0.0873897	0.131909	0.141751	0.115126	0.108557
Promicromonosporaceae	0.0313729	0.0282776	0.0891374	0.0888312	0.0379898	0.036894	0.0919835	0.0897357	0.0459562	0.0467117	0.0335784	0.0363258
Cellulosimicrobium	5.9758e-05	0.00020055	0.000368527	0.000470006	0.000227031	0.00022428	0.000104805	0.000180464	0.000651861	0.000293785	0.000417123	0.000209976
Cellulosimicrobium cellulans	5.9758e-05	0.00020055	0.000322461	0.000470006	0.000227031	0.00022428	0.000104805	0.000180464	0.000651861	0.000293785	0.000417123	0.000209976
Cellulosimicrobium sp. HY-13	0	0	4.60658e-05	0	0	0	0	0	0	0	0	0
Isoptericola	0	0	0	0	0	0	0	9.0232e-05	0	0	0	0
Isoptericola sp. 168	0	0	0	0	0	0	0	9.0232e-05	0	0	0	0
Xylanimonas	0.0313132	0.028077	0.0887689	0.0883612	0.0377628	0.0366698	0.0918787	0.0894651	0.0453043	0.046418	0.0331613	0.0361158
Xylanimonas cellulosilytica	0.0313132	0.028077	0.0887689	0.0883612	0.0377628	0.0366698	0.0918787	0.0894651	0.0453043	0.046418	0.0331613	0.0361158
Propionibacteriaceae	0.0276679	0.0266063	0.143818	0.159959	0.0664443	0.071321	0.0607168	0.0608615	0.0767333	0.0734461	0.0545736	0.0525989
Propionibacterium	0.0276679	0.0266063	0.143818	0.159959	0.0664443	0.071321	0.0607168	0.0608615	0.0767333	0.0734461	0.0545736	0.0525989
Propionibacterium acidifaciens	0.00274887	0.0014707	0.00142804	0.000783344	0.00121083	0.00100926	0.00268999	0.00284231	0.00135028	0.00132203	0.00145993	0.00146983
Propionibacterium acidipropionici	0	0	0	7.83344e-05	0	0	0	0	0	0	0.000139041	0
Propionibacterium acnes	0.0191225	0.0188517	0.105629	0.11617	0.0516873	0.0555093	0.044542	0.0435821	0.0572241	0.0556722	0.0425465	0.0402103
Propionibacterium cyclohexanicum	0	0	0	0	0	0	0	0	0	0	0	0.000104988
Propionibacterium freudenreichii	0.00579652	0.00621706	0.0366684	0.0428489	0.0135462	0.0148025	0.0134849	0.014392	0.0180659	0.0164519	0.010289	0.0107088
Propionibacterium granulosum	0	0	0	0	0	0	0	4.5116e-05	0	0	0	0
Propionibacterium jensenii	0	6.68501e-05	9.21317e-05	7.83344e-05	0	0	0	0	9.3123e-05	0	0.000139041	0.000104988
Pseudonocardiaceae	0.113241	0.111974	0.769207	0.839039	0.290599	0.306478	0.293104	0.294247	0.403641	0.424298	0.3378	0.328927
Actinosynnema	0.0193616	0.0184506	0.125668	0.138495	0.046844	0.0474352	0.0543237	0.0541392	0.0646739	0.0574349	0.0512366	0.051549
Actinosynnema mirum	0.0193616	0.0183838	0.124332	0.137007	0.0465413	0.0472109	0.0542888	0.0541392	0.064022	0.0567739	0.0512366	0.0508141
Actinosynnema pretiosum	0	6.68501e-05	0.00133591	0.00148835	0.000302707	0.00022428	3.49349e-05	0	0.000651861	0.000661015	0	0.000734914
Amycolatopsis	0.0215129	0.0215926	0.0981663	0.103323	0.0400331	0.0407068	0.0528215	0.0572522	0.0605299	0.0622823	0.0485253	0.0502891
Amycolatopsis azurea	0	0	0.000230329	0	0.000151354	0.00011214	6.98698e-05	0	4.65615e-05	0	6.95205e-05	0.000419951
Amycolatopsis balhimycina	0	6.68501e-05	4.60658e-05	0	0	0	3.49349e-05	0	4.65615e-05	0	0	0
Amycolatopsis fastidiosa	0	6.68501e-05	0	0	0	0	0	0	0	0	6.95205e-05	0
Amycolatopsis lactamdurans	0.000119516	0.000334251	0.000414593	0.000313337	0.000151354	0.00022428	3.49349e-05	0	0.00209527	0.00323163	0.000139041	0.000104988
Amycolatopsis lurida	0	0	0.000368527	0	0.000151354	0.00044856	3.49349e-05	4.5116e-05	4.65615e-05	0	0.000208561	0.000209976
Amycolatopsis marina	5.9758e-05	0	0	0	0	0	0	0	0	0	0	0
Amycolatopsis mediterranei	0.0212738	0.0208572	0.0963237	0.101365	0.0395033	0.0396975	0.0524722	0.0572071	0.0577362	0.0582428	0.0473434	0.0487143
Amycolatopsis methanolica	0	0.00020055	0.000506724	0.00133168	7.56769e-05	0	0.000104805	0	0.000232807	0	0.000625684	0.000629927
Amycolatopsis minnesotensis	0	0	4.60658e-05	0	0	0	0	0	9.3123e-05	0	0	0
Amycolatopsis orientalis	0	0	0.000184263	0.000313337	0	0.00022428	6.98698e-05	0	0.000232807	0.000807908	6.95205e-05	0.000209976
Amycolatopsis sp. GY139	0	0	4.60658e-05	0	0	0	0	0	0	0	0	0
Amycolatopsis thermoflava	5.9758e-05	0	0	0	0	0	0	0	0	0	0	0
Amycolatopsis tucumanensis	0	6.68501e-05	0	0	0	0	0	0	0	0	0	0
Kibdelosporangium	0	0	0.000184263	0	7.56769e-05	0	3.49349e-05	0	0	0	0	0
Kibdelosporangium sp. MJ126-NF4	0	0	0.000184263	0	7.56769e-05	0	3.49349e-05	0	0	0	0	0
Kutzneria	0	0	0	0	0	0	0	0	4.65615e-05	0	6.95205e-05	0
Kutzneria sp. 744	0	0	0	0	0	0	0	0	4.65615e-05	0	6.95205e-05	0
Lechevalieria	0	0	4.60658e-05	7.83344e-05	7.56769e-05	0	3.49349e-05	0	0	0	0.000139041	0
Lechevalieria aerocolonigenes	0	0	4.60658e-05	7.83344e-05	7.56769e-05	0	3.49349e-05	0	0	0	0.000139041	0
Lentzea	0	0	9.21317e-05	7.83344e-05	0	0	0	0	0	0	6.95205e-05	0
Lentzea violacea	0	0	9.21317e-05	7.83344e-05	0	0	0	0	0	0	6.95205e-05	0
Pseudonocardia	0.000179274	0	0.00138198	0	0.000302707	0	0.000593893	0.000721856	0.000419053	0.000220338	0.000486643	0.000104988
Pseudonocardia alni	0	0	4.60658e-05	0	0	0	0	0	0	0	0	0
Pseudonocardia antarctica	0	0	4.60658e-05	0	0	0	0	0	0	0	0	0
Pseudonocardia autotrophica	0	0	0.000138198	0	7.56769e-05	0	0	0	0.000139684	0.000146892	0.000139041	0
Pseudonocardia benzenivorans	0	0	0	0	0	0	0	0	0	0	6.95205e-05	0
Pseudonocardia chloroethenivorans	5.9758e-05	0	0	0	0	0	0	0	0	0	0	0
Pseudonocardia dioxanivorans	0	0	0	0	0	0	0	0	4.65615e-05	0	0	0
Pseudonocardia halophobica	0	0	4.60658e-05	0	0	0	6.98698e-05	0	0	0	0	0
Pseudonocardia hydrocarbonoxydans	0	0	4.60658e-05	0	0	0	0	0	0	0	0	0
Pseudonocardia oroxyli	0	0	0	0	0	0	3.49349e-05	4.5116e-05	0	0	0	0
Pseudonocardia petroleophila	5.9758e-05	0	0	0	0	0	6.98698e-05	0	0	0	0	0
Pseudonocardia saturnea	0	0	0	0	0	0	3.49349e-05	4.5116e-05	0	0	0	0
Pseudonocardia sp. AL050513-04	0	0	0	0	0	0	3.49349e-05	0	0	0	0	0
Pseudonocardia sp. CC030404-04	0	0	0	0	0	0	0.000244544	0.000631624	0	0	6.95205e-05	0
Pseudonocardia sp. S053	0	0	0	0	0	0	0	0	0	0	6.95205e-05	0
Pseudonocardia sp. S073	0	0	0	0	0	0	3.49349e-05	0	0	0	0	0
Pseudonocardia sulfidoxydans	5.9758e-05	0	0	0	0	0	3.49349e-05	0	0	0	0	0
Pseudonocardia thermophila	0	0	9.21317e-05	0	0	0	0	0	0	7.34461e-05	0	0.000104988
Pseudonocardia zijingensis	0	0	0.000737053	0	0.000151354	0	3.49349e-05	0	0.000232807	0	6.95205e-05	0
uncultured Pseudonocardia sp.	0	0	0.000230329	0	7.56769e-05	0	0	0	0	0	6.95205e-05	0
Saccharomonospora	0.0120711	0.0123004	0.079049	0.0868728	0.0311032	0.0343148	0.0297994	0.0258515	0.0440006	0.0443615	0.0316318	0.0299215
Saccharomonospora viridis	0.0120711	0.0123004	0.079049	0.0868728	0.0311032	0.0343148	0.0297994	0.0258515	0.0440006	0.0443615	0.0316318	0.0299215
Saccharopolyspora	0.0380061	0.0350963	0.253086	0.27041	0.0957312	0.0949825	0.0941495	0.0943376	0.134609	0.142853	0.113318	0.102573
Saccharopolyspora erythraea	0.0380061	0.0350295	0.252809	0.270175	0.0957312	0.0948704	0.0940796	0.0942925	0.134376	0.142706	0.112832	0.102153
Saccharopolyspora pogona	0	0	0	7.83344e-05	0	0	3.49349e-05	0	0	7.34461e-05	0.000139041	0
Saccharopolyspora spinosa	0	6.68501e-05	0.000276395	0.000156669	0	0.00011214	3.49349e-05	0	0.000232807	7.34461e-05	0.000139041	0.000419951
Saccharopolyspora taberi	0	0	0	0	0	0	0	4.5116e-05	0	0	0.000208561	0
Saccharothrix	0	6.68501e-05	0	0	7.56769e-05	0.00011214	0.000209609	0.00022558	0	0	6.95205e-05	0.000209976
Saccharothrix mutabilis	0	6.68501e-05	0	0	7.56769e-05	0.00011214	6.98698e-05	4.5116e-05	0	0	6.95205e-05	0.000209976
Saccharothrix sp. 14-28-C4	0	0	0	0	0	0	0	4.5116e-05	0	0	0	0
Saccharothrix syringae	0	0	0	0	0	0	0.00013974	0.000135348	0	0	0	0
Streptoalloteichus	0.000119516	0.0001337	0.000598856	0.00101835	0	0.00011214	0.000104805	0	0.000558738	0.000734461	0.000278082	0.000104988
Streptoalloteichus hindustanus	0	6.68501e-05	9.21317e-05	0	0	0	6.98698e-05	0	9.3123e-05	0	0.000139041	0.000104988
Streptoalloteichus tenebrarius	0.000119516	6.68501e-05	0.000506724	0.00101835	0	0.00011214	3.49349e-05	0	0.000465615	0.000734461	0.000139041	0
Thermobispora	0.0219909	0.0243334	0.210935	0.238763	0.0763579	0.0888148	0.0610312	0.0617187	0.0988035	0.116412	0.0919756	0.094174
Thermobispora bispora	0.0219909	0.0243334	0.210935	0.238763	0.0763579	0.0888148	0.0610312	0.0617187	0.0988035	0.116412	0.0919756	0.094174
Sanguibacteraceae	0.0310144	0.029414	0.0876633	0.10254	0.0345086	0.0357726	0.0968744	0.0980371	0.0436747	0.0510451	0.032327	0.0355909
Sanguibacter	0.0310144	0.029414	0.0876633	0.10254	0.0345086	0.0357726	0.0968744	0.0980371	0.0436747	0.0510451	0.032327	0.0355909
Sanguibacter keddieii	0.0310144	0.029414	0.0876633	0.10254	0.0345086	0.0357726	0.0968744	0.0980371	0.0436747	0.0510451	0.032327	0.0355909
Segniliparaceae	0.00723071	0.00708611	0.0413671	0.0441022	0.0142272	0.0179424	0.0161399	0.0136702	0.0225358	0.0243841	0.0159897	0.0155382
Segniliparus	0.00723071	0.00708611	0.0413671	0.0441022	0.0142272	0.0179424	0.0161399	0.0136702	0.0225358	0.0243841	0.0159897	0.0155382
Segniliparus rotundus	0.00454161	0.00481321	0.0299428	0.0292187	0.00998934	0.0100926	0.0110744	0.00848181	0.0160171	0.0168926	0.00994143	0.00923892
Segniliparus rugosus	0.00268911	0.0022729	0.0114243	0.0148835	0.0042379	0.0078498	0.00506556	0.00518834	0.00651861	0.00749151	0.00604828	0.00629927
Streptomycetaceae	0.361356	0.337125	2.38911	2.79873	0.950955	0.960479	0.922386	0.914456	1.18238	1.29515	1.03161	1.02468
Kitasatospora	0.0110552	0.0123673	0.0890913	0.106613	0.0316329	0.0418282	0.0306379	0.0263929	0.0398101	0.0426722	0.0362897	0.0380056
Kitasatospora griseola	0.000179274	0.000401101	0.00133591	0.000783344	0.000454061	0.0005607	0.000803502	0.000496276	0.000651861	0.000881354	0.000347602	0.000419951
Kitasatospora kifunensis	0	0	0.000230329	0	7.56769e-05	0	0	0	0.000139684	0	6.95205e-05	0.000104988
Kitasatospora putterlickiae	0	0	0	0	0	0	0	0	0	0.000146892	0	0
Kitasatospora setae	0.010876	0.0119662	0.0875251	0.10583	0.0311032	0.0412675	0.0298344	0.0258966	0.0390185	0.041644	0.035803	0.0374806
Kitasatospora sp. CECT 4991	0	0	0	0	0	0	0	0	0	0	6.95205e-05	0
Streptomyces	0.350301	0.324758	2.29998	2.69212	0.919322	0.91865	0.891748	0.888064	1.14257	1.25248	0.995325	0.986675
Streptomyces abikoensis	5.9758e-05	6.68501e-05	0	0	7.56769e-05	0	3.49349e-05	4.5116e-05	0	0	0	0
Streptomyces achromogenes	0.000119516	0	0.000414593	0	0	0	3.49349e-05	4.5116e-05	9.3123e-05	0	0.000417123	0.000314963
Streptomyces actuosus	0.000119516	6.68501e-05	0.00101345	0.00211503	0.000529738	0.00067284	0.00013974	0.000406044	0.000186246	0.000734461	0.000625684	0.000524939
Streptomyces aculeolatus	5.9758e-05	0	0	0	0	0	0	0	0	0	0	0
Streptomyces africanus	0	0	0	0	0	0.00011214	0	0	0	0	0	0
Streptomyces ahygroscopicus	0	0	9.21317e-05	0	7.56769e-05	0	0	0	0	0	0	0
Streptomyces aizunensis	0	0	9.21317e-05	0.000470006	0	0.0005607	0	0	0	0	0	0
Streptomyces akiyoshiensis	0	0	0.000829185	7.83344e-05	7.56769e-05	0	0	0	0.000838107	0.000514123	0.000208561	0.000209976
Streptomyces albaduncus	0	0	0.000184263	0	7.56769e-05	0	0	0	0	0	0	0.000104988
Streptomyces albidoflavus	0	0	0	0	0	0	0	4.5116e-05	0	0	0	0
Streptomyces alboniger	0	0	0.000506724	0.000470006	7.56769e-05	0.00011214	0	0	0.00032593	0.000220338	0.000139041	0.000314963
Streptomyces albospinus	0	0	0.000138198	0	7.56769e-05	0	0	0	0	0	0	0
Streptomyces albulus	0.000119516	6.68501e-05	0.000368527	0.000470006	0.000302707	0.00022428	0.000104805	0.000135348	0.00032593	7.34461e-05	0.000208561	0.000209976
Streptomyces albus	0.00884418	0.00902476	0.0424266	0.0479406	0.0176327	0.0211944	0.0182011	0.0189036	0.0223029	0.0281299	0.0206476	0.0187928
Streptomyces almquistii	0	0	0	0	0	0	0	0	4.65615e-05	0	0	0
Streptomyces ambofaciens	0.00107564	0.000668501	0.00281002	0.00242837	0.000756769	0.000897119	0.00244544	0.0022558	0.00162965	0.00139548	0.00215513	0.00136484
Streptomyces ansochromogenes	0	0	0	0	0	0	6.98698e-05	0	0	0	0	0
Streptomyces antibioticus	0.000836612	0.000534801	0.00138198	0.000783344	0.000454061	0.00044856	0.000314414	0.000586508	0.000372492	0.000514123	0.000903766	0.000629927
Streptomyces anulatus	5.9758e-05	0	0.000460658	0.000391672	0.000681092	0.00022428	0.00013974	9.0232e-05	0.000419053	0.000734461	0.000625684	0.000734914
Streptomyces arenae	0	0	0.000875251	0	7.56769e-05	0	0	0	0.00032593	0	0.000139041	0
Streptomyces argenteolus	0	0	0.000138198	0	0	0	3.49349e-05	4.5116e-05	9.3123e-05	0	0	0.000104988
Streptomyces argillaceus	5.9758e-05	0.0001337	0.000138198	7.83344e-05	0.000227031	0	0.000314414	0	9.3123e-05	0.000220338	0.000139041	0.000104988
Streptomyces asiaticus	0	0	4.60658e-05	0	0	0	0	0	0	0	0	0
Streptomyces atroolivaceus	5.9758e-05	0	0.000598856	0.000235003	0.000151354	0.00033642	0.000174674	9.0232e-05	0.000698422	0.000146892	0.000208561	0.000209976
Streptomyces aurantiacus	5.9758e-05	0	0	0	0	0	0	0	0	0	0	0
Streptomyces aureofaciens	0.000179274	0.000334251	0.00147411	0.000783344	0.000529738	0.0005607	0.000384284	9.0232e-05	0.000465615	0.00102825	0.000625684	0.000734914
Streptomyces aureoversilis	5.9758e-05	0	9.21317e-05	0	0	0	3.49349e-05	0	0	0	0	0
Streptomyces aureus	0	6.68501e-05	0	0	0	0	0	4.5116e-05	4.65615e-05	0	0	0
Streptomyces avermitilis	0.0415318	0.0371687	0.283766	0.351486	0.107158	0.117298	0.10456	0.10697	0.140569	0.167017	0.121522	0.12672
Streptomyces azureus	0	0	0.000138198	0.000313337	0	0	0	0	4.65615e-05	0	0	0
Streptomyces badius	0	0	0	0	0	0	0	0	0	0	6.95205e-05	0
Streptomyces bikiniensis	0	6.68501e-05	0	0	0	0	0	0	4.65615e-05	0	0	0
Streptomyces bingchenggensis	0.0118321	0.0122336	0.0613136	0.0688559	0.0274707	0.0238858	0.0274588	0.0308142	0.0311496	0.0322429	0.0330222	0.0291866
Streptomyces cacaoi	0	0	0.000276395	0.000391672	0	0.00033642	3.49349e-05	0	0	0	6.95205e-05	0
Streptomyces caelestis	0	0	0	0	0.000151354	0	0	4.5116e-05	0	0	0.000139041	0.000104988
Streptomyces caeruleus	0	0	0	0.000156669	0	0	0.00013974	0.000135348	0	0	0	0.000314963
Streptomyces caespitosus	0.000119516	0	0	7.83344e-05	0	0	0	0	0	0	0	0.000104988
Streptomyces californicus	0	0	0	0	0	0	3.49349e-05	0	0	0	0	0
Streptomyces cangkringensis	0	0	4.60658e-05	0	0	0	0	0	0	0	0	0
Streptomyces carzinostaticus	5.9758e-05	0	0.00055279	0	0	0	3.49349e-05	4.5116e-05	0.000232807	0	0.000139041	0
Streptomyces cattleya	0.000239032	0	0.000368527	0.000313337	0.000227031	0.00033642	0.000384284	0.00022558	0.000186246	0	0.000278082	0
Streptomyces chartreusis	5.9758e-05	0	0.000184263	0	0	0	0	0	0.000279369	0	0	0
Streptomyces chattanoogensis	0	0	0	0	0	0	6.98698e-05	4.5116e-05	0	0	0	0
Streptomyces cinereorectus	0	0	0.000322461	0.000705009	0	0.00022428	3.49349e-05	0	9.3123e-05	0	0.000278082	0.000209976
Streptomyces cinnamonensis	0.000119516	0.0001337	0.000276395	0.000548341	0.000227031	0	0.000174674	9.0232e-05	0.000372492	0.000367231	0.000208561	0.000209976
Streptomyces cinnamoneus	0	0	0	0	0	0	0.000104805	0	0	0	6.95205e-05	0.000104988
Streptomyces cirratus	0	0	0.000138198	0	0	0	0	4.5116e-05	0	0	6.95205e-05	0
Streptomyces citricolor	0	0	0	0	0	0	0	0	0	7.34461e-05	0	0
Streptomyces clavuligerus	0.0082466	0.00802201	0.061544	0.0731643	0.022022	0.0236615	0.0199827	0.0180013	0.0303581	0.0322429	0.0224551	0.026142
Streptomyces coelicolor	0.0427867	0.0402438	0.265892	0.302136	0.107915	0.0986831	0.110464	0.116174	0.126461	0.133158	0.113388	0.108662
Streptomyces coeruleoprunus	0	0	0	0	0	0	0	0	0	0	6.95205e-05	0
Streptomyces coeruleorubidus	0.000119516	0	9.21317e-05	7.83344e-05	0	0	0.000244544	0.000315812	0	0	6.95205e-05	0
Streptomyces collinus	0.000119516	0	0.000230329	0	7.56769e-05	0	0.000593893	0.000496276	9.3123e-05	0	0.000278082	0
Streptomyces corchorusii	0	0	4.60658e-05	0	0	0	0	0	0	0	6.95205e-05	0.000104988
Streptomyces cyanogenus	0	0	0	0	7.56769e-05	0	0	0	0	0	0	0
Streptomyces diastaticus	0.000119516	0	0.000644922	0.00117502	7.56769e-05	0.00011214	3.49349e-05	4.5116e-05	0.000232807	0.000293785	0	0.000104988
Streptomyces diastatochromogenes	5.9758e-05	0	9.21317e-05	0.000235003	0	0	0	0	0	0	0.000139041	0
Streptomyces djakartensis	0	0	0	0	0	0	0	0	0	0	6.95205e-05	0
Streptomyces echinatus	0	0	0.000138198	0.000391672	0	0	0	0	0	0	0	0.000104988
Streptomyces eurythermus	0	0	9.21317e-05	0	0	0.00011214	0	0	0	7.34461e-05	0	0
Streptomyces exfoliatus	0	6.68501e-05	0	0	0	0	3.49349e-05	0	0	0	0	0
Streptomyces filamentosus	0.00519894	0.00407786	0.0343651	0.0361121	0.014757	0.0108776	0.0125067	0.00969994	0.0138753	0.0154971	0.0145298	0.0156432
Streptomyces fimbriatus	0	0	0	0.000235003	7.56769e-05	0	0	0	0	0	6.95205e-05	0
Streptomyces flaveolus	0	0	0	0	0	0	0	0	9.3123e-05	0	0.000139041	0.000104988
Streptomyces flavogriseus	0.00573676	0.00427841	0.0376358	0.051074	0.015211	0.0154753	0.0127512	0.012046	0.0168553	0.0254124	0.0172411	0.0160631
Streptomyces flavoviridis	0	0	0	0	0	0	0	0	0	0	0	0.000104988
Streptomyces floridae	0	0	0	0	0	0	3.49349e-05	0	0	0	0	0
Streptomyces fradiae	0.000358548	6.68501e-05	0.00239542	0.00172336	0.00121083	0.00134568	0.000454153	0.000541392	0.00102435	0.000807908	0.00104281	0.000734914
Streptomyces fungicidicus	5.9758e-05	0	0.000414593	0.000861678	0	0	3.49349e-05	0	0.000419053	7.34461e-05	0.000208561	0.000419951
Streptomyces galbus	0.000119516	0	0.00179657	0.00133168	0.000529738	0.0005607	0.000244544	9.0232e-05	0.000419053	0.000146892	0.000903766	0.000734914
Streptomyces ghanaensis	0.00860515	0.00955956	0.0474017	0.0466873	0.0206598	0.0233251	0.0165941	0.0189487	0.021977	0.0260734	0.0208561	0.0209976
Streptomyces glaucescens	0.000239032	0	0.000414593	0.000783344	0.000756769	0.00044856	0.000209609	0.000135348	0.000465615	0.000587569	0.000417123	0.000104988
Streptomyces globisporus	0	0	0.000460658	7.83344e-05	0.000151354	0	0	0	0.000139684	0.000367231	0.000208561	0
Streptomyces granaticolor	0	0	0.000276395	0	0	0	0.00013974	9.0232e-05	4.65615e-05	0	6.95205e-05	0
Streptomyces griseochromogenes	0	0	0	0	0	0	0	9.0232e-05	4.65615e-05	0.000146892	0	0
Streptomyces griseoflavus	0.00758926	0.00848996	0.0403537	0.052719	0.0168003	0.016036	0.0151617	0.0166478	0.0159706	0.0218135	0.0192572	0.0159581
Streptomyces griseolus	0	0	0	0	0	0	0	0	0	0	6.95205e-05	0
Streptomyces griseoruber	0	0	0.000138198	0.000156669	7.56769e-05	0	3.49349e-05	0	0	7.34461e-05	6.95205e-05	0.000209976
Streptomyces griseoverticillatus	0	0	0	0	0	0	6.98698e-05	0	0	0	0	0
Streptomyces griseoviridis	0	0	4.60658e-05	0	0	0	0	0	0	0	6.95205e-05	0
Streptomyces griseus	0.0206763	0.0192528	0.165561	0.204453	0.0687146	0.0793951	0.0551622	0.0561243	0.0788751	0.0909998	0.0720232	0.0826254
Streptomyces halstedii	0.000179274	0	0	7.83344e-05	0	0.00011214	0	0	0	0	0	0.000209976
Streptomyces himastatinicus	0.0118321	0.0123004	0.0688224	0.0885962	0.0304221	0.0297171	0.0338519	0.0337468	0.0370164	0.0354745	0.0346907	0.0360108
Streptomyces hygroscopicus	0.00770878	0.00862366	0.0498893	0.0584374	0.0211895	0.0185031	0.023581	0.0236859	0.0251432	0.02387	0.0234284	0.0215225
Streptomyces incarnatus	0	0	0	0	0	0	3.49349e-05	0	0	0	0	0
Streptomyces indonesiensis	0	0	4.60658e-05	0	0	0	0	0	0	0	0	0
Streptomyces javensis	0	0	0	0	0	0	6.98698e-05	0	0	0	0	0
Streptomyces jumonjinensis	0	0	4.60658e-05	0	0	0	0	0	0	0	0	0.000104988
Streptomyces kanamyceticus	0	0	0.000184263	0	7.56769e-05	0	6.98698e-05	0.000180464	0.000186246	0	0.000278082	0
Streptomyces kasugaensis	0	0	9.21317e-05	0	0	0	3.49349e-05	0	0	0	0.000139041	0
Streptomyces laceyi	0	0	0	0	0	0	3.49349e-05	0	0	0	0	0
Streptomyces lasaliensis	5.9758e-05	0	0	0	0	0.00011214	3.49349e-05	0	0	7.34461e-05	6.95205e-05	0
Streptomyces laurentii	0	6.68501e-05	4.60658e-05	0	0	0	0	0	4.65615e-05	0	0	0
Streptomyces lavendulae	0.000239032	0.000401101	0.00184263	0.00164502	0.000454061	0.0011214	0.00108298	0.000947436	0.00102435	0.0009548	0.000695205	0.000839902
Streptomyces libani	0	0	0	0	0	0	0	0	0	0	0.000139041	0
Streptomyces limosus	0	0	0	0	0	0	0	4.5116e-05	4.65615e-05	0	0	0
Streptomyces lincolnensis	0.000119516	0	0	0	0	0	0	9.0232e-05	0	0	0	0.000104988
Streptomyces lividans	0.0157761	0.011164	0.146167	0.125727	0.0474494	0.0345391	0.0508302	0.0445295	0.0615543	0.0415705	0.0444236	0.0333861
Streptomyces lividus	0	0	0	0	0	0	3.49349e-05	0	0	0	0	0
Streptomyces longisporoflavus	5.9758e-05	6.68501e-05	0	0	0.000151354	0	0	0	0	0	6.95205e-05	0
Streptomyces luteosporeus	0	0	0	0	0	0.00011214	0	0	0	0	0	0
Streptomyces luteoverticillatus	0	0	9.21317e-05	0	0	0	0	4.5116e-05	0.000186246	0	0.000139041	0.000209976
Streptomyces lydicus	0	0	0.000230329	7.83344e-05	7.56769e-05	0.00011214	6.98698e-05	0	0.000186246	7.34461e-05	0.000208561	0.000104988
Streptomyces macrosporus	0	0	0	7.83344e-05	7.56769e-05	0	6.98698e-05	0	0	0	0	0.000104988
Streptomyces maritimus	0	6.68501e-05	0	7.83344e-05	7.56769e-05	0	0	4.5116e-05	0.000139684	0	0	0.000104988
Streptomyces mashuensis	0	0	0	0	0	0	0	0	0	0	6.95205e-05	0
Streptomyces mobaraensis	0	0	9.21317e-05	0	0	0	0	0	0	0	6.95205e-05	0
Streptomyces murayamaensis	0	0	0	7.83344e-05	7.56769e-05	0	0	0	0	0	6.95205e-05	0.000104988
Streptomyces mutomycini	0	0	0	0	0	0	0	0	0	0	0	0.000104988
Streptomyces mycarofaciens	0	0	0	0	7.56769e-05	0	0	0	0	0	0	0
Streptomyces nanchangensis	0.000119516	0	0.000138198	0.000313337	7.56769e-05	0	0.000244544	0.00022558	0.000139684	0	0.000208561	0.000104988
Streptomyces narbonensis	5.9758e-05	0	0	0	7.56769e-05	0	0	0	0	0	6.95205e-05	0
Streptomyces natalensis	0	0.00020055	0	0	7.56769e-05	0.00011214	0.000209609	0.000992552	0	7.34461e-05	0.000139041	0
Streptomyces netropsis	0	0	0	0	0	0	3.49349e-05	0	0	7.34461e-05	0	0.000104988
Streptomyces neyagawaensis	0	0	0	0	7.56769e-05	0	0	0	0	0	0	0
Streptomyces niger	0	0	0	0	0	0	6.98698e-05	0	0	0	0	0
Streptomyces nigrescens	0	0	0	0	0	0	0	0	0	0	0.000139041	0
Streptomyces nodosus	5.9758e-05	0	0.000230329	0.000156669	0.000151354	0.00033642	0.000104805	0.000135348	0.000186246	0	0.000278082	0.000209976
Streptomyces nogalater	0	0.00020055	0	0	0.000151354	0	0	0	0	0	0	0.000104988
Streptomyces nojiriensis	0	0	0	0	0	0	0	4.5116e-05	0	0	0	0
Streptomyces noursei	5.9758e-05	6.68501e-05	9.21317e-05	0.000626675	0.000151354	0	3.49349e-05	4.5116e-05	4.65615e-05	0.000220338	0.000208561	0.000104988
Streptomyces olindensis	0	0	0	0	0	0	0	4.5116e-05	0.000139684	0	0	0
Streptomyces olivaceoviridis	5.9758e-05	6.68501e-05	4.60658e-05	0	0	0	0	0	0	0	0	0
Streptomyces olivaceus	0	0.0001337	0.000138198	0.000235003	7.56769e-05	0.00033642	3.49349e-05	0	0.000465615	7.34461e-05	6.95205e-05	0.000314963
Streptomyces olivoreticuli	5.9758e-05	6.68501e-05	9.21317e-05	0	0	0	6.98698e-05	9.0232e-05	0	0	0	0
Streptomyces orinoci	0	0	0	7.83344e-05	0	0	3.49349e-05	0	0	0	0	0
Streptomyces pactum	0.000119516	0	0	0	0	0	0.000209609	0.000315812	0.000139684	0	0	0.000209976
Streptomyces parvisporogenes	0	0	0	0	0	0	3.49349e-05	0	0	0	0	0
Streptomyces parvulus	0	0	0	0	0	0	3.49349e-05	0	4.65615e-05	0	0	0
Streptomyces peucetius	0	6.68501e-05	9.21317e-05	7.83344e-05	0	0	0.000104805	0.000135348	0.000139684	0	0.000139041	0
Streptomyces phaeochromogenes	0	0	0	0	7.56769e-05	0	3.49349e-05	0	0	0	0	0
Streptomyces platensis	0.000119516	6.68501e-05	0.000184263	0.000391672	7.56769e-05	0.0005607	3.49349e-05	9.0232e-05	0	0	0.000486643	0
Streptomyces pristinaespiralis	0.00705144	0.00661816	0.0501657	0.0607875	0.0198273	0.022428	0.0154063	0.0166929	0.023467	0.0329773	0.0201609	0.0228873
Streptomyces puniceus	0	0	0	0	0	0	3.49349e-05	0	0	0	0	0
Streptomyces purpurascens	5.9758e-05	6.68501e-05	4.60658e-05	0	0	0	0	4.5116e-05	4.65615e-05	0	6.95205e-05	0
Streptomyces purpureus	5.9758e-05	0	0	0	0	0	0	0	0	0	0	0
Streptomyces racemochromogenes	0	0	4.60658e-05	0	0.000151354	0	0	0	4.65615e-05	0	0.000139041	0
Streptomyces ramocissimus	0	0	9.21317e-05	0.000470006	7.56769e-05	0.00011214	0.000174674	0.000180464	4.65615e-05	0	6.95205e-05	0.000209976
Streptomyces rectiverticillatus	0	0	9.21317e-05	0	0	0	3.49349e-05	0	0	0	0	0
Streptomyces refuineus	0	6.68501e-05	0	0	0	0	0	0	0	0	0	0
Streptomyces resistomycificus	5.9758e-05	6.68501e-05	0	0.000156669	0.000151354	0	0	0	0	0	0	0
Streptomyces reticuli	0	0.0001337	4.60658e-05	0.000156669	0	0.00011214	0	0	0	0	0.000139041	0
Streptomyces rhizosphaericus	0	0	4.60658e-05	0	0	0	0	0	0	0	0	0
Streptomyces ribosidificus	0	0	0	0	0	0	0	0	0	0.000146892	0	0
Streptomyces rimosus	0	0	0.000598856	0.000156669	0.000151354	0.00033642	6.98698e-05	4.5116e-05	0.000186246	7.34461e-05	0.000208561	0.000419951
Streptomyces rishiriensis	5.9758e-05	0	0.000690988	0.00109668	7.56769e-05	0	0.000174674	0.000270696	0.000139684	7.34461e-05	0.000139041	0.000209976
Streptomyces rochei	0.000358548	0.0001337	0.000644922	0.000861678	0.000605415	0.00044856	0.000663763	0.000135348	0.000419053	0.000587569	0.000903766	0.00094489
Streptomyces roseochromogenes	0	6.68501e-05	0	0	0	0	0.00013974	9.0232e-05	0	7.34461e-05	0	0
Streptomyces roseofulvus	0	0	0	0	0	0	3.49349e-05	0	0	0	6.95205e-05	0
Streptomyces rubellomurinus	0	0	0	0	0	0	0	4.5116e-05	0	0	0	0
Streptomyces rubiginosus	0	0.0001337	4.60658e-05	0.000391672	7.56769e-05	0	0	4.5116e-05	0	7.34461e-05	6.95205e-05	0
Streptomyces rugosporus	0	0	0	0	0	0	0	0	0.00032593	0.000220338	0	0
Streptomyces sahachiroi	0	0	0	7.83344e-05	0	0	0	0	0	0	0	0
Streptomyces scabiei	0.0167322	0.013838	0.114428	0.143039	0.0476764	0.0511358	0.0485944	0.0496276	0.0628114	0.0699942	0.0467178	0.0466146
Streptomyces seoulensis	0	0	9.21317e-05	0	0	0	3.49349e-05	0	9.3123e-05	0	0	0
Streptomyces sp.	0.0402769	0.0369013	0.291412	0.334409	0.112683	0.103729	0.110848	0.104083	0.149416	0.157615	0.123955	0.118111
Streptomyces sp. 10-28-9	0	0	0	0	0	0	0	0	0	0	0	0.000104988
Streptomyces sp. 414(2010)	0	6.68501e-05	0	0	0	0	0	0	0	0	0	0
Streptomyces sp. 620(2010)	0	0	0	0	0	0	0	0	0	0	0	0.000209976
Streptomyces sp. 88-682	0	0	4.60658e-05	0	0	0	0	0	0	0	0	0
Streptomyces sp. AA4	0.0152383	0.0150413	0.0744885	0.0897712	0.0323897	0.0322963	0.0395463	0.0349649	0.0453974	0.0406157	0.0371935	0.0325462
Streptomyces sp. AB2A	0	0	0	0	0	0	0	0	0	0	0	0.000419951
Streptomyces sp. AB5A	0	0	4.60658e-05	0	0	0	0	9.0232e-05	0	0	6.95205e-05	0
Streptomyces sp. AM-7161	0	0	0	0	0	0	3.49349e-05	0	0	0	0	0
Streptomyces sp. ATCC 700974	0	0	0	0.000235003	0	0	3.49349e-05	0	4.65615e-05	0.000440677	0	0
Streptomyces sp. C	0.00782829	0.00648446	0.0476321	0.0560874	0.0219463	0.0219794	0.0201225	0.0221971	0.0217442	0.0284971	0.0225942	0.0283467
Streptomyces sp. C33	0	0	0.000276395	0	0	0	0	0	4.65615e-05	0.000220338	6.95205e-05	0
Streptomyces sp. C5	0	0	0	0	0	0	0	0	0	7.34461e-05	6.95205e-05	0
Streptomyces sp. CL190	0	0	0	7.83344e-05	0	0	3.49349e-05	4.5116e-05	0	0	0	0
Streptomyces sp. CM020	0	0	4.60658e-05	0	0	0	0	0	0	0	0	0
Streptomyces sp. CNQ525	0	0	0	0	7.56769e-05	0	0	0	0	0	0	0
Streptomyces sp. CNR-940 PL04	0	0	0	0	0	0	0	0	0	0	0	0.000104988
Streptomyces sp. D7	0	0	0	0	0	0	0	0	0	7.34461e-05	0	0
Streptomyces sp. DSM 21069	0	0	4.60658e-05	0	0	0.00011214	0	0	0	0	0	0
Streptomyces sp. DSM 40932	0	0	0	0	0	0	3.49349e-05	0	0	0	0	0
Streptomyces sp. e14	0.00603555	0.00594966	0.0394784	0.0517007	0.0160435	0.0164846	0.0134499	0.0152943	0.0220701	0.0262937	0.0174496	0.0157482
Streptomyces sp. Eco86	0	6.68501e-05	0.000138198	0	0	0	3.49349e-05	0	9.3123e-05	0	0	0
Streptomyces sp. F11	5.9758e-05	0	4.60658e-05	0	7.56769e-05	0	0	0	9.3123e-05	0	0	0
Streptomyces sp. F2	0	0	0	0	0	0	0	4.5116e-05	0	0	0	0
Streptomyces sp. FQ1	0	0	0	0	0	0	0	0	4.65615e-05	0	0	0
Streptomyces sp. FR-008	0	0	0.000138198	0	7.56769e-05	0	0	4.5116e-05	0	0	0	0
Streptomyces sp. FR1	0	0	4.60658e-05	0	0	0	0	0	0	0	6.95205e-05	0
Streptomyces sp. FRI-5	0	6.68501e-05	0.000230329	7.83344e-05	0.000302707	0	3.49349e-05	4.5116e-05	4.65615e-05	0	0.000139041	0
Streptomyces sp. HK1	0	6.68501e-05	0	0	0	0	0	0	0	0	0	0
Streptomyces sp. HK803	5.9758e-05	0	0	0	0	0.00011214	0	0	0	0	6.95205e-05	0.000104988
Streptomyces sp. ID05-A0261	0	0	0	0	0	0	0	0	4.65615e-05	0	0	0
Streptomyces sp. ID05-A0293	0	0	0	0	0	0.00011214	0	0	0	0	0	0
Streptomyces sp. ID05-A0444	0	6.68501e-05	0	0	0	0	0	0	0	0	0	0
Streptomyces sp. ID05-A0919	0	0	0	0	0	0	0	4.5116e-05	0	0	0	0
Streptomyces sp. IKD472/FERM P-14339	0	6.68501e-05	0.000460658	0.00203669	0.000151354	0	0	9.0232e-05	0.000279369	0.000734461	0	0.000104988
Streptomyces sp. IMBJ01	5.9758e-05	0	0	0	0	0	0	0	0	0	0	0
Streptomyces sp. JP95	0	0	0.000138198	0	0.000151354	0	0	0	0.00032593	0	0	0
Streptomyces sp. K15	0	0	0	0	0	0	0	0	0	0	6.95205e-05	0
Streptomyces sp. KCTC 11604BP	0	0	4.60658e-05	0.000391672	0	0	0	0	0	0	0	0
Streptomyces sp. KCTC 9047	0	0	0	0	0	0.00011214	0	0	0	0	0	0.000209976
Streptomyces sp. L-49973	0	0	0	0	0	0	0	0	0	0.000146892	6.95205e-05	0
Streptomyces sp. MA6548	0	0	0	0	7.56769e-05	0	0	0	0	0	0	0.000209976
Streptomyces sp. Mg1	0.00699168	0.00715296	0.0471714	0.0620408	0.0216436	0.0242222	0.0169085	0.0157906	0.0252363	0.030627	0.0212037	0.0227823
Streptomyces sp. MK730-62F2	0	0	4.60658e-05	0.000235003	0	0	0	4.5116e-05	0.000139684	7.34461e-05	0	0
Streptomyces sp. NL15-2K	0	0	0	7.83344e-05	0	0	0	0	0	0	0	0
Streptomyces sp. NRRL 30748	0	6.68501e-05	4.60658e-05	0	0	0	0	0	0	0	0.000139041	0
Streptomyces sp. NRRL 5331	0	0	0	0	0	0	3.49349e-05	4.5116e-05	0	0	0	0
Streptomyces sp. PGA64	0	0	0	0	0	0	0	0	9.3123e-05	0	0	0
Streptomyces sp. R1128	0	0	4.60658e-05	0	0	0	3.49349e-05	0	4.65615e-05	0	0	0
Streptomyces sp. S27	5.9758e-05	0	0	0	0	0	3.49349e-05	0	0	0	0	0
Streptomyces sp. SA-COO	0	0	0	0	7.56769e-05	0	0	0	0	0	0	0
Streptomyces sp. SANK 61196	0	0	0	0	0	0	3.49349e-05	0	0	7.34461e-05	0	0.000104988
Streptomyces sp. SANK 62799	0	0	0	0.000156669	0	0.00011214	0	0	0	0	0	0.000104988
Streptomyces sp. SCC 2136	0.000179274	6.68501e-05	0.00170444	0.00203669	0.000227031	0.000897119	6.98698e-05	4.5116e-05	0.000791545	0.0009548	0.000486643	0
Streptomyces sp. SF2575	0	0	9.21317e-05	0	0	0	6.98698e-05	0	0	0	0	0
Streptomyces sp. SirexAA-E	0.00585628	0.00508061	0.0442693	0.0467656	0.0162705	0.0151389	0.0116333	0.0118204	0.0233273	0.022548	0.0150859	0.0164831
Streptomyces sp. SNA15896	0	0	0	0	0	0	0	0	0	0	6.95205e-05	0
Streptomyces sp. Sp080513GE-23	5.9758e-05	0	0	0	0	0	0	0	0	0	0	0
Streptomyces sp. SPB74	0.00531846	0.00414471	0.0372673	0.0451989	0.0150597	0.0151389	0.011284	0.0120009	0.0153653	0.0216666	0.0151555	0.0166931
Streptomyces sp. SPB78	0.00513919	0.00561541	0.0346876	0.0401855	0.0152867	0.0149146	0.0148823	0.0160613	0.0201611	0.0235762	0.0156421	0.0150132
Streptomyces sp. TP-A0274	0	0	0	0	0.000151354	0	0	0	0	0	6.95205e-05	0
Streptomyces sp. TP-A0584	0	0	0	0	0	0	0	0	0	0	6.95205e-05	0
Streptomyces sp. Tu6071	0	0	0.000230329	7.83344e-05	7.56769e-05	0	0	0	0.000139684	0	0.000139041	0
Streptomyces sp. UC 11065	0	6.68501e-05	0	0	0	0	0	0	0	0	0.000208561	0
Streptomyces sp. W9	0	0.0001337	0.000368527	0.000235003	7.56769e-05	0	0.000209609	0.000180464	0	0	0.000486643	0.000314963
Streptomyces sp. WA46	0	0	9.21317e-05	7.83344e-05	7.56769e-05	0	0	9.0232e-05	0	0	0	0
Streptomyces sp. WP 4669	0	0	4.60658e-05	0	0	0	0	0	0	0	0	0.000104988
Streptomyces sp. x4(2010)	0	6.68501e-05	0	0	0	0	0	0.000135348	0	0	0	0
Streptomyces sp. ZL12	0	0	9.21317e-05	7.83344e-05	0.000151354	0	6.98698e-05	4.5116e-05	4.65615e-05	7.34461e-05	0.000208561	0
Streptomyces spectabilis	5.9758e-05	0.0001337	0.000276395	0.000313337	0.000151354	0.00022428	0.000104805	4.5116e-05	0.000139684	7.34461e-05	0.000625684	0.000209976
Streptomyces spiramyceticus	0	0	4.60658e-05	0	0	0	0	0	0	0	0	0
Streptomyces spiroverticillatus	0	0	0	0	0	0.00022428	0	0	4.65615e-05	0	0	0.000209976
Streptomyces spororaveus	0	0	9.21317e-05	0	0	0	0	4.5116e-05	0	0	0	0
Streptomyces steffisburgensis	0	0	0	0	0	0	0	4.5116e-05	0	0	0.000139041	0
Streptomyces subrutilus	0	0	0	0	0	0	0	4.5116e-05	0	0	0	0
Streptomyces subtropicus	0	0	4.60658e-05	0	0	0	0	0	0	0	0	0
Streptomyces sviceus	0.0127284	0.012033	0.0630641	0.0759843	0.0267896	0.0241101	0.0324894	0.032664	0.0332449	0.0392202	0.0268349	0.0296065
Streptomyces tacrolimicus	0	0	4.60658e-05	0	0	0	0	0	0	0	0	0
Streptomyces tateyamensis	0	0	4.60658e-05	0	0	0	0	0	0	0	0	0
Streptomyces tendae	0	0	0	0	0	0.00011214	0	0	0	0	0	0
Streptomyces tenjimariensis	5.9758e-05	0	4.60658e-05	0	0	0.00011214	0	0	0	0	6.95205e-05	0
Streptomyces thermocyaneoviolaceus	5.9758e-05	0	0.00055279	0.000705009	0.000378384	0.0005607	3.49349e-05	9.0232e-05	9.3123e-05	0.000220338	6.95205e-05	0.000209976
Streptomyces thermolilacinus	0	0	0	0	0	0	0	0	9.3123e-05	0.000220338	0	0
Streptomyces thermoluteus	0	6.68501e-05	9.21317e-05	0.000156669	0	0	3.49349e-05	0	0	0	0	0
Streptomyces thermoviolaceus	0	0	4.60658e-05	0	0	0.00011214	0	0	0	0	6.95205e-05	0
Streptomyces toxytricini	0	0	0	7.83344e-05	0	0	3.49349e-05	9.0232e-05	0	0	0	0
Streptomyces toyocaensis	0.000239032	0	0.000184263	0	0.000151354	0	0.000524023	0.00022558	9.3123e-05	7.34461e-05	0.000208561	0.000104988
Streptomyces tsusimaensis	0	6.68501e-05	0	0	0	0	0	0	0	0	0	0
Streptomyces tubercidicus	0	6.68501e-05	9.21317e-05	0	0	0	0	0	4.65615e-05	0	6.95205e-05	0
Streptomyces turgidiscabies	0	0	0	0	0	0	0	0	0	0	0	0.000104988
Streptomyces venezuelae	0	0	9.21317e-05	0	0	0	0	4.5116e-05	4.65615e-05	0	6.95205e-05	0
Streptomyces verticillus	0.000119516	0.0001337	0	0	0	0	0.000104805	0	4.65615e-05	7.34461e-05	0	0
Streptomyces vietnamensis	0	0.0001337	4.60658e-05	0	0	0.00011214	0	0	0	0	0	0.000209976
Streptomyces vinaceus	0	0	0	0	0	0	0	0	0	0	6.95205e-05	0
Streptomyces violaceoruber	0.000119516	6.68501e-05	0.000184263	0	0.000378384	0	0.000209609	0.00022558	0.000139684	0.000146892	0.000278082	0.000314963
Streptomyces violaceorubidus	0	0	0	0	0	0	3.49349e-05	0	0	0	0	0
Streptomyces violaceus	0	6.68501e-05	0.000414593	0	0	0.00022428	0.000174674	4.5116e-05	0.000419053	0.00110169	0	0
Streptomyces violaceusniger	0.00890394	0.00715296	0.0617743	0.0797444	0.0217949	0.0274743	0.0222186	0.0203924	0.0311962	0.0371637	0.0299633	0.0287666
Streptomyces virginiae	0.000239032	0.000334251	0.00428412	0.00705009	0.00136218	0.00213066	0.000489088	0.000541392	0.00195558	0.00271751	0.00132089	0.00146983
Streptomyces viridifaciens	0	0	0.000230329	7.83344e-05	0.000151354	0	0	9.0232e-05	9.3123e-05	0.000293785	0.000278082	0.000104988
Streptomyces viridochromogenes	0.00782829	0.00802201	0.05035	0.0596124	0.0189949	0.020073	0.0190744	0.0169636	0.026866	0.0290112	0.0229418	0.0219424
Streptomyces vitaminophilus	5.9758e-05	0	0	7.83344e-05	7.56769e-05	0.00011214	3.49349e-05	4.5116e-05	4.65615e-05	0	0	0.000104988
Streptomyces yogyakartensis	0	0	0	0	0	0	6.98698e-05	0	0	0	0	0
Trichotomospora	0	0	4.60658e-05	0	0	0	0	0	0	0	0	0
Trichotomospora caesia	0	0	4.60658e-05	0	0	0	0	0	0	0	0	0
Streptosporangiaceae	0.0296997	0.029414	0.238114	0.282944	0.0952015	0.0949825	0.0778	0.0814795	0.11943	0.120966	0.112554	0.104043
Microbispora	0	0	0	0.000156669	0	0	3.49349e-05	0	0	0	6.95205e-05	0.000209976
Microbispora corallina	0	0	0	0	0	0	0	0	0	0	0	0.000104988
Microbispora rosea	0	0	0	0.000156669	0	0	3.49349e-05	0	0	0	6.95205e-05	0.000104988
Nonomuraea	0.00029879	0.0002674	0.00271788	0.00399505	0.00128651	0.00201852	0.000593893	0.000631624	0.000884668	0.000587569	0.00159897	0.00125985
Nonomuraea longicatena	5.9758e-05	0.0001337	0.000184263	0	0	0	0	0	0	0	0.000208561	0
Nonomuraea sp. ATCC 39727	0.000179274	0.0001337	0.00253362	0.00399505	0.00128651	0.00201852	0.000593893	0.000586508	0.000884668	0.000587569	0.00139041	0.00125985
Nonomuraea sp. Bp3714-39	5.9758e-05	0	0	0	0	0	0	4.5116e-05	0	0	0	0
Planobispora	0	6.68501e-05	0.000598856	0	0.000454061	0	0.000174674	0.000135348	0.000139684	0	0.000347602	0
Planobispora rosea	0	6.68501e-05	0.000598856	0	0.000454061	0	0.000174674	0.000135348	0.000139684	0	0.000347602	0
Streptosporangium	0.0294009	0.0290798	0.234798	0.278792	0.0934609	0.092964	0.0769965	0.0807125	0.118406	0.120378	0.110538	0.102573
Streptosporangium roseum	0.0294009	0.0290798	0.234567	0.278792	0.0934609	0.0928519	0.0769615	0.0807125	0.118313	0.120231	0.110538	0.102573
Streptosporangium violaceochromogenes	0	0	0.000230329	0	0	0.00011214	3.49349e-05	0	9.3123e-05	0.000146892	0	0
Thermomonosporaceae	0.0255764	0.0228627	0.20421	0.267982	0.0805202	0.0850021	0.0700444	0.0631624	0.110723	0.130293	0.0914194	0.0962738
Actinoallomurus	0	0	0	0	0	0	0	0	0	0	6.95205e-05	0
Actinoallomurus spadix	0	0	0	0	0	0	0	0	0	0	6.95205e-05	0
Actinocorallia	0	0	0.000138198	0	0	0	0	0	4.65615e-05	0	0	0
Actinocorallia herbida	0	0	0.000138198	0	0	0	0	0	4.65615e-05	0	0	0
Actinomadura	5.9758e-05	0	0.00101345	0.00101835	0.000529738	0	0.00013974	0	0.000791545	0	0.000208561	0.000524939
Actinomadura coerulea	0	0	9.21317e-05	0	0	0	0	0	0	0	0	0
Actinomadura formosensis	0	0	0.000276395	0	0	0	0	0	9.3123e-05	0	6.95205e-05	0.000104988
Actinomadura hibisca	5.9758e-05	0	0	0	0	0	0	0	4.65615e-05	0	0	0
Actinomadura kijaniata	0	0	0.000230329	0.000626675	0.000302707	0	3.49349e-05	0	0.000232807	0	6.95205e-05	0.000104988
Actinomadura madurae	0	0	9.21317e-05	7.83344e-05	0	0	3.49349e-05	0	0.000139684	0	6.95205e-05	0.000104988
Actinomadura melliaura	0	0	9.21317e-05	0.000313337	0.000151354	0	3.49349e-05	0	0	0	0	0.000104988
Excellospora japonica	0	0	0.000230329	0	7.56769e-05	0	3.49349e-05	0	0.000279369	0	0	0.000104988
Thermomonospora	0.0255167	0.0228627	0.203058	0.266964	0.0799904	0.0850021	0.0699047	0.0631624	0.109885	0.130293	0.0911414	0.0957488
Thermomonospora curvata	0.0255167	0.0228627	0.203058	0.266964	0.0799904	0.0850021	0.0699047	0.0631624	0.109885	0.130293	0.0911414	0.0957488
Tsukamurellaceae	0.00997958	0.00982697	0.0488298	0.049429	0.0208111	0.0205216	0.0312318	0.0293705	0.0248173	0.0291581	0.0200219	0.0177429
Tsukamurella	0.00997958	0.00982697	0.0488298	0.049429	0.0208111	0.0205216	0.0312318	0.0293705	0.0248173	0.0291581	0.0200219	0.0177429
Tsukamurella paurometabola	0.00997958	0.00982697	0.0487837	0.049429	0.0208111	0.0205216	0.0312318	0.0293705	0.0248173	0.0291581	0.0200219	0.0177429
Tsukamurella tyrosinosolvens	0	0	4.60658e-05	0	0	0	0	0	0	0	0	0
unclassified (derived from Actinomycetales)	0.0103381	0.00875736	0.0149253	0.0122202	0.00658389	0.00459774	0.0266204	0.0233701	0.0068911	0.00609603	0.00764725	0.00587931
Tomitella	5.9758e-05	0	0	0	0	0	0	0	0	0	0	0
Tomitella biformata	5.9758e-05	0	0	0	0	0	0	0	0	0	0	0
Tropheryma	0.0102784	0.00875736	0.0149253	0.0122202	0.00658389	0.00459774	0.0266204	0.0233701	0.0068911	0.00609603	0.00764725	0.00587931
Tropheryma whipplei	0.0102784	0.00875736	0.0149253	0.0122202	0.00658389	0.00459774	0.0266204	0.0233701	0.0068911	0.00609603	0.00764725	0.00587931
Williamsiaceae	5.9758e-05	0	0	0	0.000151354	0	0	0	0	0	0	0
Williamsia	5.9758e-05	0	0	0	0.000151354	0	0	0	0	0	0	0
Williamsia deligens	5.9758e-05	0	0	0	0.000151354	0	0	0	0	0	0	0
Bifidobacteriales	0.0455953	0.0399764	0.147088	0.13873	0.0504008	0.0524815	0.0948831	0.082066	0.0819948	0.0735196	0.0542955	0.0491343
Bifidobacteriaceae	0.0455953	0.0399764	0.147088	0.13873	0.0504008	0.0524815	0.0948831	0.082066	0.0819948	0.0735196	0.0542955	0.0491343
Bifidobacterium	0.0375878	0.033024	0.120048	0.118207	0.0416979	0.0428375	0.0791974	0.0680801	0.0698888	0.0627964	0.0460921	0.0415752
Bifidobacterium adolescentis	0.00794781	0.00715296	0.0338123	0.0386188	0.0119569	0.0133447	0.0201924	0.0142115	0.0190902	0.0181412	0.0119575	0.00808406
Bifidobacterium angulatum	0.00101589	0.001337	0.00483691	0.00313337	0.00143786	0.00156996	0.00286466	0.00212045	0.00270057	0.00198305	0.00208561	0.00125985
Bifidobacterium animalis	0.00472088	0.00514746	0.0186106	0.0181736	0.00552441	0.0067284	0.0113538	0.00645159	0.0103832	0.00998867	0.00451883	0.00661423
Bifidobacterium bifidum	0.00328669	0.0022729	0.00810759	0.00618841	0.00317843	0.0028035	0.00468127	0.00807577	0.0032593	0.00323163	0.0034065	0.0043045
Bifidobacterium breve	0.00131468	0.0014707	0.00340887	0.00266337	0.00128651	0.00123354	0.00293453	0.00329347	0.00125716	0.00102825	0.00194657	0.00136484
Bifidobacterium catenulatum	0.00101589	0.00113645	0.00257969	0.00430839	0.000605415	0.00067284	0.00209609	0.00166929	0.00144341	0.00257061	0.00132089	0.00146983
Bifidobacterium dentium	0.00322693	0.00220605	0.00506724	0.00673676	0.00287572	0.0028035	0.00457647	0.00505299	0.002654	0.00345197	0.00375411	0.00293966
Bifidobacterium gallicum	0.00262935	0.00193865	0.00525151	0.00470006	0.00166489	0.00302778	0.00576425	0.00491765	0.00321274	0.00264406	0.0023637	0.00178479
Bifidobacterium longum	0.0104576	0.00862366	0.030081	0.0245187	0.0115029	0.00908333	0.0200177	0.0207082	0.0217908	0.0149096	0.0127918	0.0125985
Bifidobacterium pseudocatenulatum	0.00125492	0.000668501	0.00304035	0.00673676	0.00121083	0.00100926	0.00234064	0.000857204	0.00204871	0.00411298	0.00125137	0.000839902
Bifidobacterium scardovii	0	0	0.000460658	0.00133168	0	0	0	0	0.000232807	0.000367231	0	0
Bifidobacterium sp. 12_1_47BFAA	0.000717096	0.0010696	0.00479085	0.00109668	0.000454061	0.0005607	0.00237557	0.000721856	0.0018159	0.000367231	0.000695205	0.000314963
Gardnerella	0.00406354	0.00300825	0.0130827	0.0130818	0.00499467	0.00583128	0.0068123	0.00482741	0.00665829	0.00499434	0.0034065	0.00440949
Gardnerella vaginalis	0.00406354	0.00300825	0.0130827	0.0130818	0.00499467	0.00583128	0.0068123	0.00482741	0.00665829	0.00499434	0.0034065	0.00440949
Parascardovia	0.00215129	0.0024066	0.00543577	0.00164502	0.00166489	0.00022428	0.00513543	0.00545904	0.00214183	0.00293785	0.00201609	0.00178479
Parascardovia denticolens	0.00215129	0.0024066	0.00543577	0.00164502	0.00166489	0.00022428	0.00513543	0.00545904	0.00214183	0.00293785	0.00201609	0.00178479
Scardovia	0.00179274	0.00153755	0.00852218	0.00579674	0.00204328	0.00358848	0.00373803	0.00369951	0.00330587	0.00279095	0.00278082	0.00136484
Scardovia inopinata	0.00179274	0.00153755	0.00852218	0.00579674	0.00204328	0.00358848	0.00373803	0.00369951	0.00330587	0.00279095	0.00278082	0.00136484
Coriobacteriales	0.0314327	0.0324892	0.0816747	0.0896145	0.0310275	0.02725	0.0293104	0.0272501	0.0580156	0.0553784	0.0337174	0.0355909
Coriobacteriaceae	0.0314327	0.0324892	0.0816747	0.0896145	0.0310275	0.02725	0.0293104	0.0272501	0.0580156	0.0553784	0.0337174	0.0355909
Atopobium	0.00555749	0.00675186	0.0140501	0.0131602	0.00544873	0.00347634	0.00579919	0.00667717	0.00898637	0.00749151	0.00570068	0.00440949
Atopobium parvulum	0.00239032	0.0032088	0.00695594	0.00485673	0.00227031	0.00190638	0.00255025	0.00193999	0.00395773	0.00257061	0.00250274	0.00199477
Atopobium rimae	0.000956127	0.00153755	0.00317854	0.00289837	0.00105948	0.00078498	0.00174674	0.00320324	0.00209527	0.00220338	0.00152945	0.00136484
Atopobium vaginae	0.00221104	0.0020055	0.0039156	0.00540507	0.00211895	0.00078498	0.0015022	0.00153394	0.00293337	0.00271751	0.00166849	0.00104988
Collinsella	0.00543798	0.00508061	0.0112401	0.0126118	0.00461629	0.00426132	0.00517036	0.00509811	0.0068911	0.00631637	0.00514452	0.0051444
Collinsella aerofaciens	0.00245008	0.0021392	0.0053897	0.00665842	0.00158921	0.0011214	0.00213103	0.00175952	0.00311962	0.00374575	0.00229418	0.0016798
Collinsella intestinalis	0.00137443	0.001337	0.00253362	0.00117502	0.00143786	0.0016821	0.00167687	0.0019851	0.00190902	0.000881354	0.00145993	0.00178479
Collinsella stercoris	0.00161347	0.0016044	0.00331674	0.0047784	0.00158921	0.00145782	0.00136246	0.00135348	0.00186246	0.00168926	0.00139041	0.0016798
Cryptobacterium	0.00328669	0.00300825	0.0115165	0.0117502	0.00280004	0.00370062	0.00279479	0.00266184	0.00828794	0.00962144	0.00437979	0.00461946
Cryptobacterium curtum	0.00328669	0.00300825	0.0115165	0.0117502	0.00280004	0.00370062	0.00279479	0.00266184	0.00828794	0.00962144	0.00437979	0.00461946
Eggerthella	0.00663313	0.00735351	0.0183803	0.0202886	0.00771904	0.00437346	0.00691711	0.00559439	0.0142478	0.0124858	0.00785581	0.00755912
Eggerthella lenta	0.00507943	0.00568226	0.0143725	0.0160585	0.00567576	0.00381276	0.00496075	0.00406044	0.0117335	0.0106497	0.00632636	0.00503941
Eggerthella sp. 1_3_56FAA	0.00155371	0.00167125	0.00400773	0.00423006	0.00204328	0.0005607	0.00195635	0.00153394	0.00251432	0.00183615	0.00152945	0.00251971
Gordonibacter	0.00161347	0.00167125	0.00322461	0.00407339	0.00227031	0.00179424	0.00199129	0.00148883	0.00279369	0.0028644	0.00208561	0.00262469
Gordonibacter pamelaeae	0.00161347	0.00167125	0.00322461	0.00407339	0.00227031	0.00179424	0.00199129	0.00148883	0.00279369	0.0028644	0.00208561	0.00262469
Olsenella	0.00167322	0.00167125	0.00575823	0.00689342	0.00136218	0.00201852	0.00129259	0.00117302	0.00405085	0.0028644	0.00243322	0.00262469
Olsenella uli	0.00167322	0.00167125	0.00575823	0.00689342	0.00136218	0.00201852	0.00129259	0.00117302	0.00405085	0.0028644	0.00243322	0.00262469
Slackia	0.00723071	0.00695241	0.017505	0.0208369	0.00681092	0.00762552	0.00534504	0.00455672	0.0127578	0.0137344	0.0061178	0.008609
Slackia exigua	0.00262935	0.00180495	0.00534364	0.00783344	0.0029514	0.00291564	0.00146726	0.0011279	0.00381804	0.00484745	0.00166849	0.00283467
Slackia heliotrinireducens	0.00460136	0.00514746	0.0121614	0.0130035	0.00385952	0.00470988	0.00387777	0.00342882	0.0089398	0.00888698	0.00444931	0.00577433
Rubrobacterales	0.0286838	0.0272748	0.111894	0.125883	0.0513846	0.0453045	0.0246291	0.0242273	0.0805514	0.0876212	0.0660445	0.0536487
Rubrobacteraceae	0.0286838	0.0272748	0.111894	0.125883	0.0513846	0.0453045	0.0246291	0.0242273	0.0805514	0.0876212	0.0660445	0.0536487
Rubrobacter	0.0286838	0.0272748	0.111894	0.125883	0.0513846	0.0453045	0.0246291	0.0242273	0.0805514	0.0876212	0.0660445	0.0536487
Rubrobacter xylanophilus	0.0286838	0.0272748	0.111894	0.125883	0.0513846	0.0453045	0.0246291	0.0242273	0.0805514	0.0876212	0.0660445	0.0536487
Solirubrobacterales	0.0285046	0.0221942	0.113783	0.122358	0.0628118	0.0561821	0.0228125	0.0180464	0.0765005	0.0816721	0.124928	0.0948039
Conexibacteraceae	0.0285046	0.0221942	0.113783	0.122358	0.0628118	0.0561821	0.0228125	0.0180464	0.0765005	0.0816721	0.124928	0.0948039
Conexibacter	0.0285046	0.0221942	0.113783	0.122358	0.0628118	0.0561821	0.0228125	0.0180464	0.0765005	0.0816721	0.124928	0.0948039
Conexibacter woesei	0.0285046	0.0221942	0.113783	0.122358	0.0628118	0.0561821	0.0228125	0.0180464	0.0765005	0.0816721	0.124928	0.0948039
unclassified (derived from Actinobacteria (class))	0.163438	0.16873	0.131334	0.152282	0.0533522	0.0512479	0.537159	0.588764	0.070401	0.0771919	0.0488729	0.0565884
unclassified (derived from Actinobacteria (class))	0.163438	0.16873	0.131334	0.152282	0.0533522	0.0512479	0.537159	0.588764	0.070401	0.0771919	0.0488729	0.0565884
unclassified (derived from Actinobacteria (class))	0.163438	0.16873	0.131334	0.152282	0.0533522	0.0512479	0.537159	0.588764	0.070401	0.0771919	0.0488729	0.0565884
actinobacterium MWH-EgelM2-3.D6	0	6.68501e-05	0	0	0	0	0.000104805	0	0	0	0	0
marine actinobacterium PHSC20C1	0.16045	0.164184	0.0589643	0.0551474	0.0268653	0.0239979	0.527377	0.577711	0.031429	0.0296722	0.0265568	0.0303415
uncultured actinobacterium	0.00256959	0.00394416	0.0502118	0.0652525	0.0189949	0.0204095	0.0090132	0.010106	0.0241188	0.0293785	0.0166154	0.0201576
uncultured actinobacterium HF0070_17F14	0	0	0.00184263	0.00266337	0.000756769	0.00044856	0.000244544	9.0232e-05	0.00167621	0.00161582	0.000695205	0.000524939
uncultured actinobacterium HF0130_15N16	5.9758e-05	0	0.0103187	0.0134735	0.00317843	0.00257922	0.000174674	0.000270696	0.00619268	0.00866664	0.00208561	0.00125985
uncultured actinobacterium HF0200_20K23	0	0.0001337	0.00170444	0.00242837	0.000529738	0.00067284	0.000104805	0.000135348	0.0012106	0.000881354	0.000556164	0.000629927
uncultured actinobacterium HF0200_46I24	0	0	0	0	0	0	3.49349e-05	0	0	0	0	0
uncultured actinobacterium HF0500_01C15	0.000179274	0	0	0	0	0	0	0	4.65615e-05	0.000146892	6.95205e-05	0.000314963
uncultured actinobacterium HF0500_35G12	5.9758e-05	0.0001337	0.000737053	0.000626675	0.000227031	0.00078498	6.98698e-05	4.5116e-05	0.000512176	0.00132203	0.000347602	0
uncultured actinobacterium HF0770_13M05	5.9758e-05	6.68501e-05	0.000460658	0.000940012	0.000832445	0.00067284	0	9.0232e-05	0.000512176	0.000220338	0.000695205	0.00125985
uncultured actinobacterium HF4000_04C13	5.9758e-05	0.00020055	0.00704807	0.0117502	0.0019676	0.0016821	3.49349e-05	0.000315812	0.00470271	0.00528812	0.00125137	0.00209976
unidentified Actinobacteria KK10206C	0	0	4.60658e-05	0	0	0	0	0	0	0	0	0
Aquificae	0.0653155	0.0727998	0.0705729	0.0600041	0.0382925	0.0426132	0.0564198	0.0586057	0.0597384	0.0530281	0.0636112	0.0612079
Aquificae (class)	0.0653155	0.0727998	0.0705729	0.0600041	0.0382925	0.0426132	0.0564198	0.0586057	0.0597384	0.0530281	0.0636112	0.0612079
Aquificales	0.0653155	0.0727998	0.0705729	0.0600041	0.0382925	0.0426132	0.0564198	0.0586057	0.0597384	0.0530281	0.0636112	0.0612079
Aquificaceae	0.0360341	0.039709	0.0429334	0.0319604	0.0217949	0.0204095	0.0286466	0.0304533	0.0313824	0.0272485	0.0369154	0.033911
Aquifex	0.0158956	0.0166457	0.0207757	0.0193486	0.0101407	0.00874691	0.0135198	0.0138055	0.0157378	0.0143954	0.0166154	0.0151182
Aquifex aeolicus	0.0155968	0.0164451	0.0204532	0.0191919	0.00991367	0.00874691	0.0133801	0.0138055	0.015505	0.0141751	0.0163373	0.0151182
Aquifex pyrophilus	0.00029879	0.00020055	0.000322461	0.000156669	0.000227031	0	0.00013974	0	0.000232807	0.000220338	0.000278082	0
Hydrogenivirga	0.00633434	0.00641761	0.00658741	0.0047784	0.00280004	0.00269136	0.00468127	0.00428602	0.00409741	0.00418643	0.00632636	0.00545936
Hydrogenivirga sp. 128-5-R1-1	0.00633434	0.00641761	0.00658741	0.0047784	0.00280004	0.00269136	0.00468127	0.00428602	0.00409741	0.00418643	0.00632636	0.00545936
Hydrogenobacter	0.00490015	0.00514746	0.00677168	0.00462173	0.00310275	0.00313992	0.0030044	0.00482741	0.0036318	0.00242372	0.00528356	0.00461946
Hydrogenobacter hydrogenophilus	5.9758e-05	0	0	0	0	0	0	4.5116e-05	0	0	0	0
Hydrogenobacter thermophilus	0.0048404	0.00514746	0.00677168	0.00462173	0.00310275	0.00313992	0.0030044	0.0047823	0.0036318	0.00242372	0.00528356	0.00461946
Hydrogenobaculum	0.00478064	0.00581596	0.00442232	0.00321171	0.00280004	0.00257922	0.00447166	0.0036544	0.00479583	0.00323163	0.00410171	0.00472445
Hydrogenobaculum sp. SN	0	0.0001337	0	0	0	0	0	0	0	0	0.000139041	0
Hydrogenobaculum sp. Y04AAS1	0.00478064	0.00568226	0.00442232	0.00321171	0.00280004	0.00257922	0.00447166	0.0036544	0.00479583	0.00323163	0.00396267	0.00472445
Thermocrinis	0.0041233	0.00568226	0.00437625	0	0.0029514	0.00325206	0.00296946	0.00387998	0.00311962	0.00301129	0.00458835	0.00398953
Thermocrinis albus	0.0041233	0.00568226	0.00437625	0	0.0029514	0.00325206	0.00296946	0.00387998	0.00311962	0.00301129	0.00451883	0.00398953
Thermocrinis ruber	0	0	0	0	0	0	0	0	0	0	6.95205e-05	0
Desulfurobacteriaceae	0.00633434	0.00648446	0.00511331	0.00681509	0.00317843	0.0039249	0.00513543	0.00433114	0.00540113	0.00418643	0.00604828	0.00619428
Balnearium	0	6.68501e-05	0	0	0	0	0	0	0	0	0	0
Balnearium lithotrophicum	0	6.68501e-05	0	0	0	0	0	0	0	0	0	0
Thermovibrio	0.00633434	0.00641761	0.00511331	0.00681509	0.00317843	0.0039249	0.00513543	0.00433114	0.00540113	0.00418643	0.00604828	0.00619428
Thermovibrio ammonificans	0.00633434	0.00641761	0.00511331	0.00681509	0.00317843	0.0039249	0.00513543	0.00433114	0.00540113	0.00418643	0.00604828	0.00619428
Hydrogenothermaceae	0.0229471	0.0266063	0.0225262	0.0212286	0.0133191	0.0182788	0.0226378	0.0238213	0.0229548	0.0215932	0.0206476	0.0211025
Persephonella	0.00687217	0.0100944	0.00760086	0.00783344	0.004919	0.00661626	0.00726645	0.00798553	0.00679798	0.00675704	0.00709109	0.00745413
Persephonella marina	0.00687217	0.0100944	0.00760086	0.00783344	0.004919	0.00661626	0.00726645	0.00798553	0.00679798	0.00675704	0.00709109	0.00745413
Sulfurihydrogenibium	0.0160749	0.016512	0.0149253	0.0133952	0.00840013	0.0116626	0.0153713	0.0158357	0.0161568	0.0148361	0.0135565	0.0136484
Sulfurihydrogenibium azorense	0.0052587	0.00621706	0.00442232	0.00470006	0.00317843	0.00302778	0.00597386	0.00609066	0.00405085	0.00227683	0.00431027	0.0043045
Sulfurihydrogenibium sp. YO3AOP1	0.00836612	0.00782146	0.00856825	0.00783344	0.00469196	0.00751338	0.00744113	0.00762461	0.00987103	0.00991523	0.00750821	0.00713917
Sulfurihydrogenibium yellowstonense	0.00245008	0.00247345	0.00193477	0.000861678	0.000529738	0.0011214	0.00195635	0.00212045	0.00223495	0.00264406	0.00173801	0.00220474
Bacteroidetes	2.44554	2.64285	1.06394	1.07937	1.05017	1.08787	5.38525	5.9591	1.82651	1.87618	1.4591	1.58741
Bacteroidia	0.513978	0.563546	0.272894	0.26054	0.192749	0.201403	0.759519	0.752264	0.383434	0.367304	0.277456	0.308769
Bacteroidales	0.513978	0.563546	0.272894	0.26054	0.192749	0.201403	0.759519	0.752264	0.383434	0.367304	0.277456	0.308769
Bacteroidaceae	0.290005	0.323889	0.175234	0.154162	0.106704	0.117971	0.440878	0.41615	0.24347	0.230401	0.163582	0.181104
Bacteroides	0.290005	0.323889	0.175234	0.154162	0.106704	0.117971	0.440878	0.41615	0.24347	0.230401	0.163582	0.181104
Bacteroides caccae	0.00322693	0.00354306	0.00207296	0.00266337	0.00128651	0.00201852	0.00471621	0.00424091	0.00260744	0.00235028	0.00180753	0.00262469
Bacteroides cellulosilyticus	0.00740999	0.00942586	0.00603462	0.0050134	0.00249734	0.0028035	0.0083145	0.00803065	0.00987103	0.00896043	0.00535308	0.00566934
Bacteroides coprocola	0.0059758	0.00588281	0.00257969	0.00258503	0.00219463	0.00246708	0.00789528	0.00541392	0.00344555	0.00403954	0.00347602	0.00335961
Bacteroides coprophilus	0.00454161	0.00481321	0.00299428	0.0022717	0.00189192	0.00246708	0.00401751	0.00378974	0.00372492	0.00330508	0.00229418	0.00272968
Bacteroides coprosuis	0	0	9.21317e-05	0.000235003	0	0	0	0	0	0.000367231	0	0
Bacteroides dorei	0.0041233	0.00474636	0.00271788	0.00282004	0.00174057	0.00213066	0.0053101	0.00514323	0.00419053	0.00359886	0.00298938	0.00220474
Bacteroides eggerthii	0.00681241	0.00641761	0.00313248	0.00344671	0.00227031	0.00370062	0.00663763	0.00721856	0.00409741	0.00301129	0.00333698	0.00482944
Bacteroides finegoldii	0.00352572	0.00474636	0.00165837	0.00156669	0.00128651	0.0016821	0.00548478	0.00649671	0.00246776	0.00301129	0.00201609	0.00136484
Bacteroides fragilis	0.0400378	0.0420487	0.0195319	0.0173902	0.0164976	0.0169331	0.0587255	0.0625308	0.031429	0.0329039	0.0228027	0.025512
Bacteroides helcogenes	0.00669289	0.00668501	0.00313248	0.00313337	0.00211895	0.00291564	0.00852411	0.00775995	0.00395773	0.00411298	0.0030589	0.00377956
Bacteroides intestinalis	0.0059758	0.00641761	0.0037774	0.00485673	0.00234598	0.0016821	0.00586906	0.00613578	0.00642548	0.00536157	0.00375411	0.0051444
Bacteroides ovatus	0.00788805	0.00855681	0.00492904	0.00415172	0.00348114	0.00347634	0.0105154	0.00762461	0.00707735	0.00528812	0.00549212	0.00566934
Bacteroides plebeius	0.00645386	0.00762091	0.00608069	0.00399505	0.00227031	0.00313992	0.00813983	0.00870739	0.00833451	0.00646326	0.00417123	0.0034646
Bacteroides sp.	0.0409342	0.0446559	0.0252901	0.0211503	0.0148327	0.0154753	0.06435	0.0527406	0.0332449	0.0325366	0.0212037	0.026037
Bacteroides sp. 1_1_14	0.0034062	0.0028077	0.00115165	0.000783344	0.00128651	0.000897119	0.00471621	0.00487253	0.00297993	0.00154237	0.00145993	0.00125985
Bacteroides sp. 1_1_6	0.00758926	0.00675186	0.00437625	0.00399505	0.00174057	0.00156996	0.0119477	0.0101962	0.00800857	0.00683049	0.00431027	0.00262469
Bacteroides sp. 2_1_16	0.0052587	0.00601651	0.00299428	0.00164502	0.00174057	0.00100926	0.0113538	0.00812088	0.00297993	0.00323163	0.00194657	0.00251971
Bacteroides sp. 2_1_22	0.00179274	0.002674	0.00152017	0.00117502	0.000832445	0.000897119	0.00387777	0.0022558	0.00195558	0.00124858	0.00187705	0.00230973
Bacteroides sp. 2_1_33B	0.00651362	0.00594966	0.00234936	0.00188002	0.00189192	0.00190638	0.0118429	0.0109181	0.0038646	0.00212994	0.00333698	0.00304464
Bacteroides sp. 2_1_7	0.00519894	0.00795516	0.003501	0.00423006	0.00181624	0.00201852	0.0115634	0.00938413	0.00400429	0.00367231	0.0023637	0.00314963
Bacteroides sp. 2_2_4	0.00197201	0.00360991	0.00138198	0.00164502	0.000983799	0.00156996	0.00373803	0.00266184	0.00148997	0.00139548	0.00180753	0.00241472
Bacteroides sp. 20_3	0.00472088	0.00588281	0.00165837	0.00211503	0.00166489	0.00190638	0.00862891	0.00825623	0.00195558	0.000881354	0.00222466	0.00241472
Bacteroides sp. 3_1_19	0.00478064	0.00701926	0.00230329	0.00117502	0.00189192	0.0022428	0.0100612	0.00911343	0.0036318	0.00249717	0.00326746	0.00335961
Bacteroides sp. 3_1_23	0.0011354	0.00153755	0.00110558	0.000940012	0.000529738	0.000897119	0.00282972	0.00257161	0.00116404	0.00117514	0.000973287	0.00104988
Bacteroides sp. 3_1_33FAA	0.00245008	0.00274085	0.0016123	0.00133168	0.000681092	0.00078498	0.00366816	0.00248138	0.00148997	0.00220338	0.00104281	0.00094489
Bacteroides sp. 3_1_40A	0.00400378	0.00481321	0.00271788	0.00211503	0.000908122	0.00100926	0.00719658	0.0033837	0.00339899	0.00154237	0.00187705	0.00125985
Bacteroides sp. 3_2_5	0.0052587	0.00621706	0.00257969	0.00172336	0.00174057	0.00134568	0.00978177	0.00663205	0.0036318	0.00330508	0.00264178	0.00262469
Bacteroides sp. 4_1_36	0.00179274	0.00167125	0.00105951	0.00101835	0.000756769	0.0011214	0.0030044	0.00320324	0.00111748	0.00198305	0.00132089	0.00157482
Bacteroides sp. 4_3_47FAA	0.00567701	0.00501376	0.00276395	0.00235003	0.00121083	0.00145782	0.00796515	0.00500788	0.00344555	0.00183615	0.00208561	0.0016798
Bacteroides sp. 9_1_42FAA	0.00274887	0.00340936	0.00193477	0.00195836	0.00105948	0.00123354	0.00387777	0.00297766	0.00251432	0.00418643	0.00187705	0.00136484
Bacteroides sp. D1	0.00191225	0.0028077	0.00138198	0.00133168	0.000832445	0.00078498	0.00363323	0.00239115	0.00162965	0.00132203	0.00187705	0.00199477
Bacteroides sp. D2	0.0034062	0.00407786	0.00354707	0.0022717	0.00105948	0.0011214	0.00632321	0.00541392	0.00474927	0.00470055	0.00264178	0.00325462
Bacteroides sp. D20	0.00376475	0.00394416	0.00253362	0.00203669	0.00189192	0.00257922	0.00412232	0.0047823	0.00274713	0.00352541	0.0023637	0.00230973
Bacteroides sp. D22	0.00137443	0.0021392	0.000644922	0.000861678	0.000529738	0.00044856	0.00286466	0.00207534	0.000605299	0.000587569	0.000834246	0.00104988
Bacteroides stercoris	0.00519894	0.00494691	0.00179657	0.00211503	0.00136218	0.00235494	0.00772061	0.00947436	0.00246776	0.00242372	0.00194657	0.00230973
Bacteroides thetaiotaomicron	0.0284448	0.0290129	0.0186106	0.0163719	0.0104434	0.011999	0.0443324	0.0465597	0.024957	0.0269547	0.0155031	0.0160631
Bacteroides uniformis	0.00466112	0.00608336	0.00253362	0.00235003	0.00189192	0.00190638	0.00551971	0.00983529	0.00372492	0.00425988	0.00285034	0.00398953
Bacteroides vulgatus	0.0294009	0.0359654	0.0222959	0.0184086	0.0112002	0.0123354	0.0460791	0.0535978	0.0304512	0.0298191	0.0157116	0.0202626
Bacteroides xylanisolvens	0.00394403	0.00528116	0.00285608	0.00305504	0.00204328	0.0016821	0.00572932	0.00415067	0.0036318	0.00183615	0.00368459	0.00388455
Marinilabiaceae	0	0.00020055	0	0	0	0	0	0	0	0	0	0
Marinilabilia	0	0.00020055	0	0	0	0	0	0	0	0	0	0
Marinilabilia salmonicolor	0	0.00020055	0	0	0	0	0	0	0	0	0	0
Porphyromonadaceae	0.131826	0.145132	0.05316	0.0509173	0.0457845	0.0474352	0.204544	0.221294	0.0838572	0.0807173	0.0625684	0.0744363
Barnesiella	0	0	0	0	0	0	0	4.5116e-05	0	0	0	0
Barnesiella intestinihominis	0	0	0	0	0	0	0	4.5116e-05	0	0	0	0
Paludibacter	0.0484637	0.0528784	0.0142804	0.0127685	0.0112759	0.0125597	0.0641055	0.0739	0.0247707	0.0212994	0.0149469	0.0216275
Paludibacter propionicigenes	0.0484637	0.0528784	0.0142804	0.0127685	0.0112759	0.0125597	0.0641055	0.0739	0.0247707	0.0212994	0.0149469	0.0216275
Parabacteroides	0.0600568	0.0695241	0.0289754	0.0279654	0.022476	0.0262407	0.102045	0.105526	0.0442334	0.0448021	0.0341346	0.0351709
Parabacteroides distasonis	0.039022	0.0478647	0.0179657	0.0189569	0.014757	0.0189516	0.0674243	0.0752535	0.0298459	0.0312881	0.0228027	0.0240422
Parabacteroides johnsonii	0.00776854	0.00768776	0.00451445	0.0050134	0.00280004	0.00235494	0.010166	0.011279	0.00554082	0.00675704	0.00368459	0.00367457
Parabacteroides merdae	0.00723071	0.00641761	0.00382346	0.00242837	0.00302707	0.00257922	0.00957216	0.00906832	0.00307306	0.00396609	0.00354554	0.00398953
Parabacteroides sp. D13	0.00603555	0.00755406	0.00267182	0.00156669	0.00189192	0.00235494	0.0148823	0.00992552	0.00577362	0.00279095	0.00410171	0.0034646
Porphyromonas	0.0233056	0.022729	0.00981202	0.0101835	0.0120326	0.00863477	0.0383585	0.0418225	0.0148531	0.0146158	0.013487	0.0176379
Porphyromonas asaccharolytica	0.000717096	0.000935901	0.000368527	0.000705009	0.000908122	0	0.000593893	0.000586508	0.000605299	0.000367231	0.000417123	0.00104988
Porphyromonas cangingivalis	0	0	4.60658e-05	0	7.56769e-05	0.00011214	0.000209609	0	4.65615e-05	7.34461e-05	0	0
Porphyromonas endodontalis	0.00292814	0.0020055	0.00142804	0.000861678	0.00136218	0.000897119	0.0030044	0.00320324	0.00158309	0.00154237	0.00159897	0.00178479
Porphyromonas gingivalis	0.0178676	0.0177153	0.00635709	0.00665842	0.0081731	0.0067284	0.0323846	0.0358221	0.0108488	0.0117514	0.00994143	0.0130185
Porphyromonas levii	0	0	0	0	0	0	0	0	0	0	6.95205e-05	0
Porphyromonas uenonis	0.00179274	0.00207235	0.0016123	0.00195836	0.00151354	0.000897119	0.00216596	0.00221068	0.00176934	0.000881354	0.00145993	0.00178479
Tannerella	0	0	9.21317e-05	0	0	0	3.49349e-05	0	0	0	0	0
Tannerella forsythia	0	0	9.21317e-05	0	0	0	3.49349e-05	0	0	0	0	0
Prevotellaceae	0.0709327	0.0726661	0.0351022	0.0465306	0.0314059	0.0293807	0.0863241	0.0829232	0.0437212	0.0474462	0.0392791	0.0400003
Prevotella	0.0709327	0.0726661	0.0351022	0.0465306	0.0314059	0.0293807	0.0863241	0.0829232	0.0437212	0.0474462	0.0392791	0.0400003
Prevotella albensis	0	0	0	7.83344e-05	0	0	0	0	0	7.34461e-05	0	0
Prevotella amnii	0.00107564	0.0021392	0.000737053	0.00125335	0.000605415	0.00011214	0.00321401	0.00257161	0.000884668	0.00146892	0.000625684	0.000734914
Prevotella bergensis	0.0034062	0.0029414	0.00294821	0.00376005	0.00227031	0.00246708	0.00391271	0.00342882	0.0024212	0.00352541	0.00243322	0.00199477
Prevotella bivia	0.0018525	0.0020055	0.000875251	0.000391672	0.000681092	0.00078498	0.00272492	0.00288742	0.0012106	0	0.00152945	0.00125985
Prevotella bryantii	0.00400378	0.00334251	0.0016123	0.00203669	0.00151354	0.00123354	0.00307427	0.00329347	0.00190902	0.00220338	0.0023637	0.00136484
Prevotella buccae	0.00400378	0.00494691	0.00221116	0.00297671	0.00166489	0.00100926	0.00331881	0.00428602	0.0032593	0.00448021	0.0027113	0.00388455
Prevotella buccalis	0.00256959	0.00193865	0.00165837	0.00188002	0.00128651	0.0011214	0.00328388	0.00221068	0.0018159	0.00212994	0.00139041	0.00157482
Prevotella copri	0.00531846	0.00514746	0.0020269	0.00219336	0.0029514	0.00190638	0.00628828	0.00500788	0.00297993	0.00279095	0.00257226	0.00409452
Prevotella disiens	0.00197201	0.00233975	0.000690988	0.00133168	0.000832445	0.00100926	0.00335375	0.00216557	0.00125716	0.00132203	0.000764725	0.00209976
Prevotella loescheii	0.000119516	0	0	0	0	0	6.98698e-05	4.5116e-05	0	7.34461e-05	6.95205e-05	0.000209976
Prevotella marshii	0.00203177	0.00247345	0.00055279	0.000783344	0.000832445	0.00067284	0.00272492	0.00288742	0.00107091	0.000881354	0.00118185	0.00094489
Prevotella melaninogenica	0.00669289	0.00848996	0.00257969	0.00219336	0.00272437	0.00302778	0.0108647	0.0116399	0.00311962	0.00418643	0.00396267	0.00377956
Prevotella nigrescens	5.9758e-05	0	0	0	0	0	0	0	0	0	0	0
Prevotella oralis	0.0018525	0.0020055	0.000644922	0.00125335	0.000832445	0.00078498	0.0022009	0.00184976	0.00111748	0.000734461	0.000973287	0.000629927
Prevotella oris	0.00561725	0.00681871	0.0016123	0.00180169	0.00151354	0.00100926	0.00544984	0.00550415	0.00204871	0.00308474	0.00229418	0.00283467
Prevotella ruminicola	0.0100991	0.0103618	0.00446839	0.00493506	0.00302707	0.0033642	0.0102359	0.00911343	0.00614612	0.00433332	0.00451883	0.00451447
Prevotella salivae	0.00173298	0.0017381	0	0.000861678	0.000681092	0.00011214	0.00171181	0.00148883	0.000605299	0.000440677	0.000695205	0.000629927
Prevotella sp.	0.00585628	0.00454581	0.00156624	0.00289837	0.00272437	0.00257922	0.00719658	0.00834646	0.00284025	0.00242372	0.0027113	0.00178479
Prevotella sp. oral taxon 299	0.00209153	0.00180495	0.000690988	0.00117502	0.00121083	0.000897119	0.00255025	0.00302277	0.00102435	0.00117514	0.000834246	0
Prevotella sp. oral taxon 317	0.0018525	0.00167125	0.000460658	0.00101835	0.00113515	0.00145782	0.00199129	0.00148883	0.00102435	0.000514123	0.00111233	0.00104988
Prevotella sp. oral taxon 472	0.00203177	0.0014707	0.000829185	0.000783344	0.000681092	0.00078498	0.00307427	0.00424091	0.000884668	0.000807908	0.00104281	0.00125985
Prevotella tannerae	0.00256959	0.0028077	0.00211903	0.00313337	0.00158921	0.00134568	0.00359829	0.003113	0.00246776	0.00249717	0.0027113	0.00199477
Prevotella timonensis	0.0022708	0.0016044	0.00598856	0.00893012	0.0019676	0.00235494	0.00324894	0.00193999	0.00465615	0.00683049	0.00208561	0.00209976
Prevotella veroralis	0.0018525	0.00207235	0.000829185	0.000861678	0.000681092	0.00134568	0.00223583	0.00239115	0.000977791	0.00146892	0.000695205	0.00125985
Rikenellaceae	0.0180469	0.0194534	0.00861431	0.00822511	0.00802175	0.00661626	0.0212753	0.0260771	0.0109885	0.00778529	0.0112623	0.0120736
Alistipes	0.0180469	0.0194534	0.00861431	0.00822511	0.00802175	0.00661626	0.0212753	0.0260771	0.0109885	0.00778529	0.0112623	0.0120736
Alistipes finegoldii	0	0	0	0	0	0	3.49349e-05	0	0	0	0	0
Alistipes putredinis	0.00746975	0.00848996	0.003501	0.00282004	0.00348114	0.00235494	0.00793022	0.0107827	0.00474927	0.00323163	0.00451883	0.00493442
Alistipes shahii	0.00621483	0.00628391	0.00290215	0.00313337	0.00264869	0.00325206	0.00772061	0.00717345	0.00377148	0.00271751	0.00361507	0.00356958
Alistipes sp. HGB5	0.00436233	0.00467951	0.00221116	0.0022717	0.00189192	0.00100926	0.00558958	0.00812088	0.00246776	0.00183615	0.00312842	0.00356958
unclassified (derived from Bacteroidales)	0.00316717	0.00220605	0.000783119	0.000705009	0.000832445	0	0.00649789	0.00581997	0.00139684	0.0009548	0.000764725	0.00115487
Candidatus Azobacteroides	0.00316717	0.00220605	0.000783119	0.000705009	0.000832445	0	0.00649789	0.00581997	0.00139684	0.0009548	0.000764725	0.00115487
Candidatus Azobacteroides pseudotrichonymphae	0.00316717	0.00220605	0.000783119	0.000705009	0.000832445	0	0.00649789	0.00581997	0.00139684	0.0009548	0.000764725	0.00115487
Cytophagia	0.446512	0.467082	0.212502	0.214949	0.243377	0.259155	0.932202	1.05711	0.345114	0.374208	0.322158	0.331866
Cytophagales	0.446512	0.467082	0.212502	0.214949	0.243377	0.259155	0.932202	1.05711	0.345114	0.374208	0.322158	0.331866
Cyclobacteriaceae	0.0283253	0.0268737	0.0117468	0.0117502	0.0119569	0.0114383	0.0566993	0.0648317	0.0195558	0.0179943	0.016824	0.016903
Algoriphagus	0.0283253	0.0268737	0.0117468	0.0117502	0.0119569	0.0114383	0.0566993	0.0648317	0.0195558	0.0179943	0.016824	0.016903
Algoriphagus sp. KK10202C	0.000179274	0.0001337	4.60658e-05	0	0	0	0	0	0	0	6.95205e-05	0
Algoriphagus sp. PR1	0.028146	0.02674	0.0117007	0.0117502	0.0119569	0.0114383	0.0566993	0.0648317	0.0195558	0.0179943	0.0167544	0.016903
Cytophagaceae	0.391893	0.414337	0.190943	0.192468	0.217268	0.233027	0.819432	0.936789	0.310891	0.340203	0.287884	0.295121
Cytophaga	0.139714	0.151014	0.051778	0.053659	0.0852121	0.0869084	0.306728	0.35204	0.0854403	0.0943048	0.101222	0.107612
Cytophaga aurantiaca	0	0	0	0	0	0	0	4.5116e-05	0	0.000146892	6.95205e-05	0.000104988
Cytophaga hutchinsonii	0.139714	0.150948	0.051778	0.053659	0.0852121	0.0869084	0.306728	0.35195	0.0853938	0.0941579	0.101152	0.107507
Cytophaga sp. I-1856	0	0	0	0	0	0	0	4.5116e-05	0	0	0	0
Cytophaga sp. MBIC01481	0	6.68501e-05	0	0	0	0	0	0	0	0	0	0
Cytophaga xylanolytica	0	0	0	0	0	0	0	0	4.65615e-05	0	0	0
Dyadobacter	0.0743389	0.0790837	0.0420581	0.0349371	0.0422277	0.0399218	0.155425	0.175501	0.06933	0.0720507	0.0580496	0.0557485
Dyadobacter fermentans	0.0743389	0.0790837	0.0420581	0.0349371	0.0422277	0.0399218	0.155425	0.175501	0.06933	0.0720507	0.0580496	0.0557485
Flectobacillus	5.9758e-05	0	0	0	0	0	0	0	0	0	0	0
Flectobacillus major	5.9758e-05	0	0	0	0	0	0	0	0	0	0	0
Flexibacter	0.000239032	0	0	7.83344e-05	0	0	0.000104805	0	0	0	0	0
Flexibacter elegans	0.000239032	0	0	7.83344e-05	0	0	0.000104805	0	0	0	0	0
Hymenobacter	5.9758e-05	0.0001337	0	7.83344e-05	7.56769e-05	0.00011214	0.000174674	0	9.3123e-05	0.000220338	6.95205e-05	0.000209976
Hymenobacter actinosclerus	0	0	0	0	0	0	3.49349e-05	0	0	0	0	0
Hymenobacter elongatus	0	0	0	0	0	0	0	0	0	7.34461e-05	0	0
Hymenobacter gelipurpurascens	0	0	0	0	0	0	0	0	0	0	0	0.000104988
Hymenobacter glaciei	0	0	0	0	0	0	0	0	0	7.34461e-05	0	0
Hymenobacter ocellatus	5.9758e-05	6.68501e-05	0	7.83344e-05	7.56769e-05	0.00011214	0.00013974	0	9.3123e-05	7.34461e-05	0	0.000104988
Hymenobacter sp. NS/2(2010)	0	6.68501e-05	0	0	0	0	0	0	0	0	6.95205e-05	0
Leadbetterella	0.0289826	0.0351632	0.0123917	0.0119068	0.0124867	0.0124475	0.0692759	0.0769228	0.0199749	0.0213728	0.0201609	0.0185828
Leadbetterella byssophila	0.0289826	0.0351632	0.0123917	0.0119068	0.0124867	0.0124475	0.0692759	0.0769228	0.0199749	0.0213728	0.0201609	0.0185828
Marinoscillum	5.9758e-05	0	0	0	0	0	0	0	0	0	0	0
Marinoscillum furvescens	5.9758e-05	0	0	0	0	0	0	0	0	0	0	0
Microscilla	0.0273691	0.0255367	0.0133591	0.0147269	0.0164219	0.0223158	0.0457647	0.0516127	0.0207199	0.02387	0.0228722	0.025932
Microscilla marina	0.0271301	0.0252025	0.0130366	0.0144919	0.0164219	0.0220916	0.0455201	0.0512067	0.0201146	0.0231355	0.0227332	0.025932
Microscilla sp. PRE1	0.000239032	0.000334251	0.000322461	0.000235003	0	0.00022428	0.000244544	0.000406044	0.000605299	0.000734461	0.000139041	0
Spirosoma	0.12107	0.123405	0.071356	0.077081	0.0608442	0.071321	0.241959	0.280712	0.115333	0.128384	0.0855102	0.0870349
Spirosoma linguale	0.12107	0.123405	0.071356	0.077081	0.0608442	0.071321	0.241959	0.280712	0.115333	0.128384	0.0855102	0.0870349
Flammeovirgaceae	0.0262935	0.025871	0.00981202	0.0107318	0.0141516	0.0146903	0.0560705	0.0554927	0.0146669	0.0160113	0.0174496	0.0198427
Flammeovirga	0.000478064	0.000668501	9.21317e-05	0	0	0.00022428	0.000698698	0	0.000186246	0.000146892	0.000139041	0.000104988
Flammeovirga yaeyamensis	0.000478064	0.000668501	9.21317e-05	0	0	0.00022428	0.000698698	0	0.000186246	0.000146892	0.000139041	0.000104988
Flexithrix	0	0	0	0	0	0	0	0	0	0	6.95205e-05	0
Flexithrix dorotheae	0	0	0	0	0	0	0	0	0	0	6.95205e-05	0
Marivirga	0.0258154	0.0252025	0.00971989	0.0107318	0.0141516	0.0144661	0.0553718	0.0554927	0.0144806	0.0158644	0.0172411	0.0197377
Marivirga tractuosa	0.0258154	0.0252025	0.00971989	0.0107318	0.0141516	0.0144661	0.0553718	0.0554927	0.0144806	0.0158644	0.0172411	0.0197377
Flavobacteriia	0.654469	0.691364	0.2213	0.22623	0.212274	0.211832	1.70559	1.84534	0.378079	0.388016	0.305125	0.333756
Flavobacteriales	0.638275	0.674785	0.214759	0.22012	0.207052	0.204319	1.66549	1.80866	0.368348	0.38001	0.29581	0.325357
Blattabacteriaceae	0.00501967	0.00621706	0.00221116	0.00133168	0.00272437	0.00201852	0.0137643	0.0125874	0.00419053	0.0038192	0.0034065	0.00251971
Blattabacterium	0.00501967	0.00621706	0.00221116	0.00133168	0.00272437	0.00201852	0.0137643	0.0125874	0.00419053	0.0038192	0.0034065	0.00251971
Blattabacterium sp.	0.0029879	0.00347621	0.00128984	0.00109668	0.00174057	0.00123354	0.007511	0.00685763	0.00251432	0.00249717	0.00194657	0.00136484
Blattabacterium sp. (Blattella germanica)	0.00107564	0.00140385	0.000506724	0.000235003	0.000378384	0.00022428	0.00331881	0.00284231	0.00111748	0.000734461	0.000695205	0.000524939
Blattabacterium sp. (Periplaneta americana)	0.000956127	0.001337	0.000414593	0	0.000605415	0.0005607	0.00293453	0.00288742	0.000558738	0.000587569	0.000764725	0.000629927
Flavobacteriaceae	0.581326	0.617227	0.20315	0.210093	0.194414	0.191871	1.48442	1.61939	0.350003	0.36253	0.280168	0.309714
Bergeyella	5.9758e-05	6.68501e-05	0	7.83344e-05	0	0	6.98698e-05	4.5116e-05	0	0	0	0
Bergeyella zoohelcum	5.9758e-05	6.68501e-05	0	7.83344e-05	0	0	6.98698e-05	4.5116e-05	0	0	0	0
Capnocytophaga	0.0246203	0.0274085	0.0112861	0.00893012	0.00983799	0.00897119	0.0558958	0.0609066	0.0189505	0.0148361	0.0137651	0.0135434
Capnocytophaga canimorsus	0.000179274	6.68501e-05	0	0	0	0	0.000349349	0.000360928	0	0	0.000139041	0.000104988
Capnocytophaga cynodegmi	5.9758e-05	0	4.60658e-05	0	0	0	0	0	0	0	0	0
Capnocytophaga gingivalis	0.00585628	0.00608336	0.0020269	0.00156669	0.00227031	0.00213066	0.0135198	0.0138055	0.00330587	0.00249717	0.00319794	0.00314963
Capnocytophaga ochracea	0.0130272	0.0147739	0.00709414	0.00564007	0.00605415	0.00414918	0.0303584	0.0336565	0.010616	0.00793218	0.00709109	0.00692919
Capnocytophaga sputigena	0.00549773	0.00648446	0.00211903	0.00172336	0.00151354	0.00269136	0.0116682	0.0130836	0.00502864	0.00440677	0.00333698	0.00335961
Cellulophaga	0.0147602	0.0162446	0.00525151	0.00791177	0.00567576	0.0061677	0.0364021	0.0406044	0.00814826	0.00874009	0.00785581	0.0101838
Cellulophaga algicola	0.0147602	0.0162446	0.00525151	0.00791177	0.00567576	0.0061677	0.0364021	0.0406044	0.00814826	0.00874009	0.00785581	0.0101838
Chryseobacterium	0.0280862	0.0290798	0.00925923	0.0097918	0.0127894	0.00897119	0.0700444	0.078186	0.0183452	0.0203446	0.0156421	0.0164831
Chryseobacterium gleum	0.0280862	0.0290798	0.00925923	0.0097918	0.0127137	0.00897119	0.0700095	0.0780958	0.0183452	0.0203446	0.0156421	0.0164831
Chryseobacterium indologenes	0	0	0	0	7.56769e-05	0	0	0	0	0	0	0
Chryseobacterium sp. 12(2010)	0	0	0	0	0	0	3.49349e-05	9.0232e-05	0	0	0	0
Croceibacter	0.0166725	0.0179158	0.00640315	0.00548341	0.00673524	0.00527058	0.0412581	0.0382133	0.00828794	0.00756495	0.00994143	0.00997384
Croceibacter atlanticus	0.0166725	0.0179158	0.00640315	0.00548341	0.00673524	0.00527058	0.0412581	0.0382133	0.00828794	0.00756495	0.00994143	0.00997384
Dokdonia	0.0139236	0.0157098	0.00456052	0.00587508	0.00650821	0.00549486	0.0346903	0.0387998	0.00935886	0.00991523	0.00820342	0.00787408
Dokdonia donghaensis	0.0139236	0.0157098	0.00456052	0.00587508	0.00650821	0.00549486	0.0346903	0.0387998	0.00935886	0.00991523	0.00820342	0.00787408
Elizabethkingia	0.000179274	0.000401101	9.21317e-05	0	0	0	0.00115285	0.000721856	0.000186246	7.34461e-05	6.95205e-05	0.000209976
Elizabethkingia meningoseptica	5.9758e-05	0.000334251	0	0	0	0	0.000768567	0.000631624	9.3123e-05	7.34461e-05	6.95205e-05	0
Elizabethkingia miricola	0.000119516	6.68501e-05	9.21317e-05	0	0	0	0.000384284	9.0232e-05	9.3123e-05	0	0	0.000209976
Flavobacterium	0.231323	0.249752	0.0590564	0.0629025	0.0512332	0.0540514	0.676514	0.763137	0.110258	0.115898	0.0845369	0.0974286
Flavobacterium aquatile	5.9758e-05	6.68501e-05	0	0	0	0	0.000174674	4.5116e-05	0	0	0	0
Flavobacterium columnare	0.000119516	0.000334251	0	0	7.56769e-05	0	0.000489088	0.000496276	0.000232807	0	0.000139041	0.000104988
Flavobacterium frigidimaris	0	0.0001337	0	0	0	0	0.000209609	0.00022558	0	0	0	0
Flavobacterium hibernum	0	0	9.21317e-05	0	0	0	0.00013974	0.00022558	9.3123e-05	0	0	0
Flavobacterium johnsoniae	0.144256	0.158301	0.0407222	0.0425356	0.0332978	0.0353241	0.412127	0.471192	0.0791545	0.0808642	0.0549907	0.0665622
Flavobacterium psychrophilum	0.0861112	0.0901808	0.0167219	0.0191919	0.017103	0.0178302	0.262256	0.289735	0.0300322	0.0342993	0.0281558	0.0299215
Flavobacterium sp.	0.00059758	0.000467951	0.000506724	0	0.000151354	0.00022428	0.000873372	0.00121813	0.000419053	0.000146892	0.000625684	0.000209976
Flavobacterium sp. 4214	5.9758e-05	0	0.000783119	0.00109668	0.000378384	0.00033642	0	0	0.00032593	0.000587569	0.000278082	0.000419951
Flavobacterium sp. 4H	5.9758e-05	0	4.60658e-05	0	0	0	3.49349e-05	0	0	0	6.95205e-05	0.000209976
Flavobacterium sp. 92	0	0	4.60658e-05	7.83344e-05	0	0	0	0	0	0	0.000208561	0
Flavobacterium sp. GMA3-49	0	0	0	0	0	0	3.49349e-05	0	0	0	0	0
Flavobacterium sp. GMA4-129	0	0	0	0	0	0	3.49349e-05	0	0	0	0	0
Flavobacterium sp. GMA4-66	0	0	0	0	0	0	3.49349e-05	0	0	0	0	0
Flavobacterium sp. GMY-6	0	0	0	0	7.56769e-05	0	0	0	0	0	0	0
Flavobacterium sp. KP1	0	0	4.60658e-05	0	0	0	0	0	0	0	6.95205e-05	0
Flavobacterium sp. LW53	0	0.00020055	0	0	0	0	3.49349e-05	0	0	0	0	0
Flavobacterium sp. MSY2	5.9758e-05	6.68501e-05	0	0	0	0	0	0	0	0	0	0
Flavobacterium sp. MTCC 2495	0	0	4.60658e-05	0	0	0	0	0	0	0	0	0
Flavobacterium sp. PAMU-2.98	0	0	0	0	7.56769e-05	0	0	0	0	0	0	0
Flavobacterium sp. TN17	0	0	0	0	0	0.00011214	0	0	0	0	0	0
Flavobacterium sp. U-188	0	0	4.60658e-05	0	7.56769e-05	0.00022428	0	0	0	0	0	0
Flavobacterium sp. YS-80-122	0	0	0	0	0	0	6.98698e-05	0	0	0	0	0
Gramella	0.0552761	0.0623043	0.0217891	0.0242053	0.0247463	0.0254558	0.139809	0.152221	0.0371095	0.0433332	0.0330917	0.0350659
Gramella forsetii	0.0552761	0.0623043	0.0217891	0.0242053	0.0247463	0.0254558	0.139809	0.152221	0.0371095	0.0433332	0.0330917	0.0350659
Kordia	0.0137443	0.012033	0.00506724	0.0052484	0.00514603	0.00549486	0.0325593	0.0336114	0.00847419	0.0101356	0.00827294	0.00871398
Kordia algicida	0.0137443	0.012033	0.00506724	0.0052484	0.00514603	0.00549486	0.0325593	0.0336114	0.00847419	0.0101356	0.00827294	0.00871398
Leeuwenhoekiella	0.0228275	0.0254699	0.0117929	0.0122985	0.00961096	0.00930761	0.0549875	0.0577485	0.016669	0.0160113	0.0125832	0.0142783
Leeuwenhoekiella blandensis	0.0228275	0.0254699	0.0117929	0.0122985	0.00961096	0.00930761	0.0549875	0.0577485	0.016669	0.0160113	0.0125832	0.0142783
Maribacter	0.0285046	0.0344947	0.00995022	0.0105751	0.0102164	0.0114383	0.0677387	0.0732233	0.0164828	0.0175536	0.0159202	0.0186878
Maribacter sp. HTCC2170	0.0285046	0.0344947	0.00995022	0.0105751	0.0102164	0.0114383	0.0677387	0.0732233	0.0164828	0.0175536	0.0159202	0.0186878
Myroides	0	6.68501e-05	0	0	0	0	0	0	9.3123e-05	0	0.000208561	0
Myroides odoratus	0	6.68501e-05	0	0	0	0	0	0	9.3123e-05	0	0.000208561	0
Ornithobacterium	5.9758e-05	6.68501e-05	0	0	0	0	0.00013974	0.00022558	0	0	0	0.000104988
Ornithobacterium rhinotracheale	5.9758e-05	6.68501e-05	0	0	0	0	0.00013974	0.00022558	0	0	0	0.000104988
Polaribacter	0.0295204	0.0280102	0.0104109	0.0106535	0.00938393	0.011214	0.0565596	0.0591922	0.0188108	0.0195367	0.0150859	0.0145933
Polaribacter filamentus	5.9758e-05	0	0	0	0	0	0	4.5116e-05	0	0	0	0
Polaribacter irgensii	0.0139834	0.0123673	0.00479085	0.0050134	0.00476764	0.00515844	0.0260265	0.0270696	0.00987103	0.0110169	0.00750821	0.00692919
Polaribacter sp. MED152	0.0154773	0.0156429	0.00562003	0.00564007	0.00461629	0.00605556	0.0305331	0.0320775	0.0089398	0.00851975	0.00757773	0.00766411
Psychroflexus	0.0137443	0.016044	0.0121153	0.0138652	0.010065	0.0108776	0.0221487	0.0216106	0.0197421	0.0207853	0.0105671	0.0094489
Psychroflexus torquis	0.0137443	0.016044	0.0121153	0.0138652	0.010065	0.0108776	0.0221487	0.0216106	0.0197421	0.0207853	0.0105671	0.0094489
Riemerella	0.0133858	0.0119662	0.00290215	0.00266337	0.00416223	0.00347634	0.0325244	0.029957	0.00814826	0.00602258	0.00556164	0.0059843
Riemerella anatipestifer	0.0133858	0.0119662	0.00290215	0.00266337	0.00416223	0.00347634	0.0325244	0.029957	0.00814826	0.00602258	0.00556164	0.0059843
Robiginitalea	0.0229471	0.0234644	0.0136816	0.00924345	0.00968664	0.00941975	0.047756	0.0554476	0.0159706	0.0125593	0.0144603	0.0179529
Robiginitalea biformata	0.0229471	0.0234644	0.0136816	0.00924345	0.00968664	0.00941975	0.047756	0.0554476	0.0159706	0.0125593	0.0144603	0.0179529
unclassified (derived from Flavobacteriaceae)	0.0215129	0.0169131	0.00621889	0.00462173	0.0052217	0.00437346	0.0461839	0.045116	0.01327	0.0117514	0.00869006	0.00881897
Flavobacteriaceae bacterium 3519-10	0.0214531	0.0169131	0.00621889	0.00454339	0.0052217	0.00437346	0.0461839	0.0450709	0.01327	0.0117514	0.00869006	0.00881897
uncultured Flavobacteriaceae bacterium	5.9758e-05	0	0	7.83344e-05	0	0	0	4.5116e-05	0	0	0	0
Weeksella	0.00645386	0.00641761	0.00276395	0.00485673	0.00227031	0.00201852	0.0134849	0.0132641	0.00372492	0.00301129	0.00291986	0.00356958
Weeksella virosa	0.00645386	0.00641761	0.00276395	0.00485673	0.00227031	0.00201852	0.0134849	0.0132641	0.00372492	0.00301129	0.00291986	0.00356958
Zunongwangia	0.0237239	0.0233975	0.0105491	0.0108885	0.0111245	0.00986831	0.0544984	0.057162	0.0179727	0.0244576	0.0127918	0.016798
Zunongwangia profunda	0.0237239	0.0233975	0.0105491	0.0108885	0.0111245	0.00986831	0.0544984	0.057162	0.0179727	0.0244576	0.0127918	0.016798
unclassified (derived from Flavobacteriales)	0.0519297	0.0513409	0.00939743	0.00869511	0.00991367	0.010429	0.167303	0.176674	0.0141547	0.013661	0.0122356	0.0131235
Candidatus Sulcia	0.00250983	0.00287455	0.000368527	7.83344e-05	0.000454061	0.00022428	0.00674243	0.00541392	0.000838107	0.00139548	0.000417123	0.00115487
Candidatus Sulcia muelleri	0.00250983	0.00287455	0.000368527	7.83344e-05	0.000454061	0.00022428	0.00674243	0.00541392	0.000838107	0.00139548	0.000417123	0.00115487
unclassified (derived from Flavobacteriales)	0.0494198	0.0484663	0.0090289	0.00861678	0.00945961	0.0102047	0.160561	0.17126	0.0133166	0.0122655	0.0118185	0.0119686
Flavobacteria bacterium BAL38	0.0400378	0.0399764	0.00585036	0.00540507	0.00476764	0.0067284	0.140718	0.150868	0.00884668	0.00624292	0.00667397	0.0059843
Flavobacteriales bacterium ALC-1	0.009382	0.00848996	0.00317854	0.00321171	0.00469196	0.00347634	0.019843	0.0203924	0.0044699	0.00602258	0.00514452	0.0059843
unclassified (derived from Flavobacteriia)	0.0161944	0.0165788	0.00654135	0.00611008	0.0052217	0.00751338	0.0401052	0.0366793	0.00973135	0.00800563	0.00931574	0.00839902
unclassified (derived from Flavobacteriia)	0.0161944	0.0165788	0.00654135	0.00611008	0.0052217	0.00751338	0.0401052	0.0366793	0.00973135	0.00800563	0.00931574	0.00839902
unclassified (derived from Flavobacteriia)	0.0161944	0.0165788	0.00654135	0.00611008	0.0052217	0.00751338	0.0401052	0.0366793	0.00973135	0.00800563	0.00931574	0.00839902
Flavobacteria bacterium BBFL7	0.00657338	0.00795516	0.00285608	0.00266337	0.00302707	0.00459774	0.0197033	0.0173697	0.00423709	0.00367231	0.00410171	0.0043045
Flavobacteria bacterium MS024-2A	0.00531846	0.00481321	0.00262575	0.00211503	0.00143786	0.00190638	0.0110394	0.00893297	0.00372492	0.00279095	0.00312842	0.00272968
Flavobacteria bacterium MS024-3C	0.00430257	0.00381046	0.00105951	0.00133168	0.000756769	0.00100926	0.00932761	0.0103767	0.00176934	0.00146892	0.00208561	0.00136484
marine bacterium P99-3	0	0	0	0	0	0	3.49349e-05	0	0	7.34461e-05	0	0
Sphingobacteriia	0.772252	0.863302	0.27962	0.296104	0.354773	0.370847	1.91202	2.23631	0.637101	0.675778	0.487269	0.546881
Sphingobacteriales	0.772252	0.863302	0.27962	0.296104	0.354773	0.370847	1.91202	2.23631	0.637101	0.675778	0.487269	0.546881
Sphingobacteriaceae	0.299387	0.322284	0.184908	0.197559	0.235582	0.24054	0.626522	0.719871	0.315128	0.313542	0.301997	0.339425
Mucilaginibacter	0.0742194	0.080287	0.0630641	0.0684642	0.0849094	0.0893755	0.144875	0.166659	0.103227	0.104	0.107618	0.117586
Mucilaginibacter paludis	0.0742194	0.080287	0.0630641	0.0684642	0.0849094	0.0893755	0.144875	0.166659	0.103227	0.104	0.107618	0.117586
Pedobacter	0.179752	0.194534	0.102266	0.10724	0.12131	0.124363	0.389035	0.448318	0.176608	0.172378	0.157255	0.184254
Pedobacter heparinus	0.115094	0.118458	0.0703886	0.0720676	0.0760552	0.0790587	0.234797	0.272275	0.119197	0.11274	0.102682	0.118006
Pedobacter saltans	0.0268313	0.0332245	0.0132209	0.0125335	0.0210382	0.0186152	0.0626732	0.0733586	0.0253294	0.0241638	0.0201609	0.0267719
Pedobacter sp. 4236	0	0	0	0	0	0	0	4.5116e-05	0	0	0	0
Pedobacter sp. BAL39	0.0378268	0.0428509	0.0186567	0.0226386	0.0242166	0.0266893	0.0915643	0.102639	0.0320809	0.0354745	0.0344126	0.0394754
Sphingobacterium	0.0454161	0.0474636	0.019578	0.0218553	0.0293626	0.0268014	0.0926124	0.104895	0.0352936	0.0371637	0.0371239	0.0375856
Sphingobacterium anhuiense	0	0	0	0	0	0	6.98698e-05	0	0	0	0	0
Sphingobacterium multivorum	0	0	0	0.000156669	0	0	0	0	0	0.000220338	0	0
Sphingobacterium sp. TN19	0.000119516	0	4.60658e-05	0	0	0	0.000174674	4.5116e-05	0.000139684	0.000146892	0	0.000209976
Sphingobacterium sp. V-54	5.9758e-05	0	0	0	0	0	0.000104805	0	0	0	0	0
Sphingobacterium spiritivorum	0.0446392	0.0468619	0.0193477	0.0214636	0.0292113	0.0265772	0.0910403	0.102549	0.0351074	0.0363558	0.0368459	0.0369557
Sphingobacterium thalpophilum	0	0	0	0	0	0	0	4.5116e-05	0	0	0	0
uncultured Sphingobacterium sp. EB080_L08E11	0.00059758	0.000601651	0.000184263	0.000235003	0.000151354	0.00022428	0.00122272	0.0022558	4.65615e-05	0.000440677	0.000278082	0.000419951
unclassified (derived from Sphingobacteriales)	0.472865	0.541018	0.0947114	0.0985446	0.119191	0.130307	1.2855	1.51644	0.321973	0.362236	0.185272	0.207456
Chitinophaga	0.471371	0.539347	0.0943428	0.098388	0.11851	0.129746	1.28057	1.51107	0.321041	0.361208	0.184368	0.206196
Chitinophaga japonensis	0.000418306	0.000601651	9.21317e-05	0	7.56769e-05	0	0.00157207	0.00189487	0.000279369	0.000367231	0	0.000209976
Chitinophaga pinensis	0.470893	0.538745	0.0942046	0.098388	0.118434	0.129746	1.27883	1.509	0.320762	0.360841	0.184299	0.205986
Chitinophaga sancti	5.9758e-05	0	4.60658e-05	0	0	0	0.000174674	0.000180464	0	0	6.95205e-05	0
Terrimonas	0.00131468	0.00140385	0.000184263	7.83344e-05	0.000227031	0.00022428	0.00426205	0.00487253	0.000744984	0.000881354	0.000486643	0.000734914
Terrimonas ferruginea	0.000956127	0.00113645	0.000138198	0	0.000151354	0	0.00363323	0.00424091	0.000605299	0.000734461	0.000347602	0.000629927
Terrimonas lutea	0.000358548	0.0002674	4.60658e-05	7.83344e-05	7.56769e-05	0.00022428	0.000628828	0.000631624	0.000139684	0.000146892	0.000139041	0.000104988
unclassified (derived from Sphingobacteriales)	0.000179274	0.0002674	0.000184263	7.83344e-05	0.000454061	0.00033642	0.000663763	0.000496276	0.000186246	0.000146892	0.000417123	0.000524939
uncultured Sphingobacteriales bacterium HF0010_19H17	0.000179274	0.00020055	0.000138198	7.83344e-05	0.000378384	0.00033642	0.000663763	0.000360928	0.000186246	0.000146892	0.000347602	0.000524939
uncultured Sphingobacteriales bacterium HF0130_33B19	0	6.68501e-05	4.60658e-05	0	7.56769e-05	0	0	0.000135348	0	0	6.95205e-05	0
unclassified (derived from Bacteroidetes)	0.0583238	0.0575579	0.0776209	0.0815461	0.0469953	0.0446317	0.0759135	0.0680801	0.0827863	0.0708755	0.0670873	0.0661423
Bacteroidetes Order II. Incertae sedis	0.0428465	0.0416476	0.0703425	0.0744176	0.0394276	0.0375669	0.0476512	0.0428151	0.0744052	0.0603727	0.0553383	0.0542787
Rhodothermaceae	0.0428465	0.0416476	0.0703425	0.0744176	0.0394276	0.0375669	0.0476512	0.0428151	0.0744052	0.0603727	0.0553383	0.0542787
Rhodothermus	0.0240227	0.0239992	0.0382346	0.0370522	0.0209625	0.0191759	0.0244544	0.0228738	0.0414397	0.033418	0.0322575	0.0308664
Rhodothermus marinus	0.0240227	0.0239323	0.0381425	0.0370522	0.0209625	0.0191759	0.0244195	0.0228738	0.0414397	0.033418	0.032188	0.0308664
Rhodothermus sp. XMH10	0	6.68501e-05	9.21317e-05	0	0	0	3.49349e-05	0	0	0	6.95205e-05	0
Salinibacter	0.0188238	0.0176484	0.0321079	0.0373655	0.0184652	0.0183909	0.0231968	0.0199413	0.0329655	0.0269547	0.0230808	0.0234123
Salinibacter ruber	0.0188238	0.0176484	0.0321079	0.0373655	0.0184652	0.0183909	0.0231968	0.0199413	0.0329655	0.0269547	0.0230808	0.0234123
unclassified (derived from Bacteroidetes)	0.0154773	0.0159103	0.0072784	0.00712843	0.00756769	0.00706482	0.0282623	0.025265	0.00838107	0.0105028	0.011749	0.0118636
unclassified (derived from Bacteroidetes)	0.0154773	0.0159103	0.0072784	0.00712843	0.00756769	0.00706482	0.0282623	0.025265	0.00838107	0.0105028	0.011749	0.0118636
Candidatus Amoebophilus	0.00585628	0.00641761	0.00359314	0.00383838	0.0039352	0.00325206	0.00988657	0.00830135	0.00428366	0.00624292	0.00618732	0.00587931
Candidatus Amoebophilus asiaticus	0.00585628	0.00641761	0.00359314	0.00383838	0.0039352	0.00325206	0.00988657	0.00830135	0.00428366	0.00624292	0.00618732	0.00587931
Candidatus Cardinium	0	0	0	0	0	0	0	0	0	0	0	0.000209976
Cardinium endosymbiont of Ixodes scapularis	0	0	0	0	0	0	0	0	0	0	0	0.000209976
Prolixibacter	5.9758e-05	0	0	0	0	0	0	4.5116e-05	0	0	0	0
Prolixibacter bellariivorans	5.9758e-05	0	0	0	0	0	0	4.5116e-05	0	0	0	0
unclassified (derived from Bacteroidetes)	0.00956127	0.00949271	0.00368527	0.00329004	0.00363249	0.00381276	0.0183757	0.0169185	0.00409741	0.00425988	0.00556164	0.00577433
Bacteroidetes bacterium endosymbiont of Bemisia tabaci	0	0	4.60658e-05	0	0	0	0	0	0	0	0	0
Bacteroidetes oral taxon 274	0.00388427	0.00334251	0.00184263	0.00109668	0.000908122	0.00123354	0.00415725	0.00360928	0.00153653	0.00110169	0.00201609	0.00251971
marine CFB-group bacterium MBIC04452	0	0	4.60658e-05	0	0	0	0	0	0	0	0	0
marine CFB-group bacterium MBIC04475	0	6.68501e-05	0	0	0	0	0	0	0	0	0	0
uncultured Bacteroidetes bacterium 'SBI2-18 P41A3'	0	0	4.60658e-05	0	0	0	0.000104805	4.5116e-05	9.3123e-05	7.34461e-05	0	0.000104988
unidentified eubacterium SCB49	0.00567701	0.00608336	0.00170444	0.00219336	0.00272437	0.00257922	0.0141137	0.0132641	0.00246776	0.00308474	0.00354554	0.00314963
Chlamydiae	0.0868881	0.0866377	0.150958	0.146799	0.0877852	0.0878056	0.0505158	0.0534174	0.150906	0.166576	0.180684	0.189083
Chlamydiia	0.0868881	0.0866377	0.150958	0.146799	0.0877852	0.0878056	0.0505158	0.0534174	0.150906	0.166576	0.180684	0.189083
Chlamydiales	0.0868881	0.0866377	0.150958	0.146799	0.0877852	0.0878056	0.0505158	0.0534174	0.150906	0.166576	0.180684	0.189083
Chlamydiaceae	0.020497	0.0184506	0.0352864	0.0355638	0.0182381	0.0205216	0.0125766	0.0115948	0.0349677	0.0378982	0.0381667	0.0419951
Chlamydia	0.0141029	0.012033	0.0243228	0.026477	0.0128651	0.0134568	0.00922281	0.00748926	0.0244448	0.0265875	0.0266959	0.0301315
Chlamydia muridarum	0.00394403	0.0029414	0.00695594	0.00861678	0.00348114	0.00358848	0.00209609	0.00175952	0.00675141	0.00712428	0.00653493	0.00713917
Chlamydia pecorum	0	6.68501e-05	0	7.83344e-05	0	0	0	0	0	7.34461e-05	0.000208561	0.000104988
Chlamydia pneumoniae	0.00460136	0.00381046	0.007693	0.00916512	0.00461629	0.00437346	0.00352842	0.00284231	0.0089398	0.00844631	0.00952431	0.0117586
Chlamydia psittaci	0.00089637	0.000802201	0.00124378	0.00133168	0.000605415	0.0011214	0.000558958	0.000496276	0.00107091	0.00124858	0.00159897	0.0016798
Chlamydia suis	5.9758e-05	6.68501e-05	0.000138198	0.000313337	0.000529738	0.00011214	6.98698e-05	4.5116e-05	0.000372492	0.000807908	0.000139041	0.000209976
Chlamydia trachomatis	0.00460136	0.00434526	0.00829185	0.00697176	0.00363249	0.00426132	0.00296946	0.00234603	0.00731015	0.00888698	0.00869006	0.00923892
Chlamydophila	0.0063941	0.00641761	0.0109637	0.00908679	0.00537306	0.00706482	0.00335375	0.00410556	0.0105229	0.0113107	0.0114709	0.0118636
Chlamydophila abortus	0.00167322	0.0017381	0.00285608	0.0025067	0.00174057	0.00201852	0.00115285	0.00121813	0.00344555	0.00242372	0.00298938	0.00409452
Chlamydophila caviae	0.00262935	0.00287455	0.0053897	0.00352505	0.00249734	0.0028035	0.00129259	0.00175952	0.00433022	0.00631637	0.00493595	0.00472445
Chlamydophila felis	0.00209153	0.00180495	0.00271788	0.00305504	0.00113515	0.0022428	0.000908307	0.0011279	0.00274713	0.00257061	0.00354554	0.00304464
Parachlamydiaceae	0.048643	0.0497365	0.0848072	0.0797444	0.0486602	0.0467624	0.0274937	0.0288742	0.0832519	0.0935704	0.100735	0.104673
Candidatus Protochlamydia	0.0286838	0.0296146	0.0515937	0.0491156	0.0282275	0.0259043	0.0161399	0.0163771	0.052661	0.0561128	0.0590924	0.059738
Candidatus Protochlamydia amoebophila	0.0286838	0.0296146	0.0515937	0.0491156	0.0282275	0.0259043	0.016105	0.0163771	0.052661	0.0561128	0.0590924	0.059738
Protochlamydia naegleriophila	0	0	0	0	0	0	3.49349e-05	0	0	0	0	0
Neochlamydia	5.9758e-05	0	9.21317e-05	0.000156669	0	0	3.49349e-05	9.0232e-05	0.000186246	7.34461e-05	6.95205e-05	0.000419951
Neochlamydia hartmannellae	5.9758e-05	0	9.21317e-05	0.000156669	0	0	3.49349e-05	9.0232e-05	0.000186246	7.34461e-05	6.95205e-05	0.000419951
Parachlamydia	0.0197799	0.0201219	0.0330753	0.0303937	0.0204328	0.020858	0.0113189	0.0124069	0.0304046	0.0373841	0.0415732	0.0445148
Parachlamydia acanthamoebae	0.0197799	0.0201219	0.0330753	0.0303937	0.0204328	0.020858	0.0113189	0.0124069	0.0304046	0.0373841	0.0415732	0.0445148
unclassified (derived from Parachlamydiaceae)	0.000119516	0	4.60658e-05	7.83344e-05	0	0	0	0	0	0	0	0
endosymbiont of Acanthamoeba sp. TUME1	0.000119516	0	4.60658e-05	7.83344e-05	0	0	0	0	0	0	0	0
Simkaniaceae	0.00029879	0.00020055	0.000184263	0.000470006	0	0.00011214	3.49349e-05	4.5116e-05	0.000186246	0.000146892	0.000417123	0.000524939
Candidatus Fritschea	5.9758e-05	6.68501e-05	4.60658e-05	0.000235003	0	0	0	4.5116e-05	4.65615e-05	0	0.000278082	0.000314963
Candidatus Fritschea bemisiae	5.9758e-05	6.68501e-05	4.60658e-05	0.000235003	0	0	0	4.5116e-05	4.65615e-05	0	0.000278082	0.000314963
Simkania	0.000239032	0.0001337	0.000138198	0.000235003	0	0.00011214	3.49349e-05	0	0.000139684	0.000146892	0.000139041	0.000209976
Simkania negevensis	0.000239032	0.0001337	0.000138198	0.000235003	0	0.00011214	3.49349e-05	0	0.000139684	0.000146892	0.000139041	0.000209976
Waddliaceae	0.0174493	0.0182501	0.0306798	0.0310204	0.0208868	0.0204095	0.0104106	0.0129032	0.0324999	0.0349604	0.0413647	0.0418901
Waddlia	0.0174493	0.0182501	0.0306798	0.0310204	0.0208868	0.0204095	0.0104106	0.0129032	0.0324999	0.0349604	0.0413647	0.0418901
Waddlia chondrophila	0.0174493	0.0182501	0.0306798	0.0310204	0.0208868	0.0204095	0.0104106	0.0129032	0.0324999	0.0349604	0.0413647	0.0418901
Chlorobi	0.27148	0.300558	0.302883	0.309107	0.193052	0.20544	0.258588	0.260906	0.299763	0.304508	0.226776	0.248401
Chlorobia	0.27148	0.300558	0.302883	0.309107	0.193052	0.20544	0.258588	0.260906	0.299763	0.304508	0.226776	0.248401
Chlorobiales	0.27148	0.300558	0.302883	0.309107	0.193052	0.20544	0.258588	0.260906	0.299763	0.304508	0.226776	0.248401
Chlorobiaceae	0.27148	0.300558	0.302883	0.309107	0.193052	0.20544	0.258588	0.260906	0.299763	0.304508	0.226776	0.248401
Chlorobaculum	0.0352572	0.0394416	0.0466647	0.0433972	0.0317086	0.0335298	0.032699	0.0317617	0.0477721	0.0491355	0.0350383	0.0350659
Chlorobaculum parvum	0.0135651	0.0167794	0.0136816	0.0131602	0.0118813	0.0130082	0.0103058	0.0110083	0.0158775	0.0179209	0.0124442	0.0128085
Chlorobaculum tepidum	0.0216921	0.0226622	0.0329371	0.0301587	0.0198273	0.0204095	0.0223933	0.0207534	0.0318481	0.0311412	0.0225942	0.0221524
Chlorobaculum thiosulfatiphilum	0	0	4.60658e-05	7.83344e-05	0	0.00011214	0	0	4.65615e-05	7.34461e-05	0	0.000104988
Chlorobium	0.149395	0.174947	0.150267	0.153222	0.100423	0.114495	0.14477	0.151048	0.149835	0.158203	0.113527	0.129555
Chlorobium chlorochromatii	0.0270704	0.0345615	0.0316012	0.0304721	0.0146813	0.0144661	0.0300789	0.0266184	0.0279369	0.025192	0.0207171	0.0239372
Chlorobium ferrooxidans	0.0438026	0.0513409	0.0217431	0.028827	0.0273193	0.0348755	0.0362624	0.0387547	0.0223029	0.0294519	0.0228722	0.025827
Chlorobium limicola	0.0106967	0.0129021	0.0125299	0.0112801	0.00892987	0.00986831	0.0111792	0.0131288	0.0136891	0.0164519	0.0104976	0.0104988
Chlorobium phaeobacteroides	0.0522285	0.0607667	0.0662887	0.0643908	0.0395033	0.0449681	0.0516687	0.0568011	0.0688179	0.0714631	0.0487339	0.0553285
Chlorobium phaeovibrioides	0.0155968	0.0153755	0.0181039	0.0182519	0.00998934	0.0103169	0.015581	0.0157455	0.0170881	0.015644	0.0107062	0.0139634
Chloroherpeton	0.0206763	0.0188517	0.0230329	0.0263987	0.0115786	0.0105412	0.0195286	0.0179562	0.0202077	0.0199773	0.0188401	0.0161681
Chloroherpeton thalassium	0.0206763	0.0188517	0.0230329	0.0263987	0.0115786	0.0105412	0.0195286	0.0179562	0.0202077	0.0199773	0.0188401	0.0161681
Pelodictyon	0.0500772	0.0488006	0.0614979	0.0647042	0.036779	0.034427	0.045066	0.0458379	0.060623	0.0584631	0.0443541	0.0508141
Pelodictyon luteolum	0.0182859	0.0162446	0.0272249	0.0295321	0.0109731	0.0109897	0.0170482	0.0172343	0.0256554	0.0196836	0.0142517	0.0158532
Pelodictyon phaeoclathratiforme	0.0317912	0.032556	0.034273	0.0351721	0.0258058	0.0234372	0.0280178	0.0286036	0.0349677	0.0387796	0.0301024	0.0349609
Prosthecochloris	0.0160749	0.0185175	0.0214206	0.0213853	0.0125624	0.0124475	0.0165242	0.0143018	0.0213252	0.0187288	0.0150164	0.016798
Prosthecochloris aestuarii	0.00567701	0.00668501	0.00889071	0.00838178	0.00544873	0.00515844	0.00572932	0.00554927	0.0095451	0.00940111	0.00723013	0.00766411
Prosthecochloris vibrioformis	0.0103979	0.0118325	0.0125299	0.0130035	0.00711362	0.0072891	0.0107949	0.00875251	0.0117801	0.00932766	0.00778629	0.00913393
Chloroflexi	0.306499	0.294074	0.44647	0.453164	0.236263	0.243119	0.229313	0.225535	0.361224	0.344756	0.353998	0.337116
Anaerolineae	0.0250983	0.0215257	0.0157545	0.0198969	0.00749201	0.00930761	0.0128211	0.0122716	0.0116404	0.00807908	0.0127222	0.0131235
Anaerolineales	0.0250983	0.0215257	0.0157545	0.0198969	0.00749201	0.00930761	0.0128211	0.0122716	0.0116404	0.00807908	0.0127222	0.0131235
Anaerolineaceae	0.0250983	0.0215257	0.0157545	0.0198969	0.00749201	0.00930761	0.0128211	0.0122716	0.0116404	0.00807908	0.0127222	0.0131235
Anaerolinea	0.0250983	0.0215257	0.0157545	0.0198969	0.00749201	0.00930761	0.0128211	0.0122716	0.0116404	0.00807908	0.0127222	0.0131235
Anaerolinea thermophila	0.0250983	0.0215257	0.0157545	0.0198969	0.00749201	0.00930761	0.0128211	0.0122716	0.0116404	0.00807908	0.0127222	0.0131235
Chloroflexi (class)	0.152682	0.143861	0.263543	0.277147	0.131224	0.135353	0.122237	0.116174	0.229455	0.222248	0.196395	0.183939
Chloroflexales	0.12334	0.116921	0.22236	0.238763	0.109883	0.110682	0.0993548	0.0966836	0.19472	0.188757	0.15802	0.146773
Chloroflexaceae	0.113241	0.106893	0.207527	0.222705	0.102315	0.101935	0.0924377	0.0896455	0.182009	0.176344	0.145089	0.135224
Chloroflexus	0.0470893	0.0454581	0.0864195	0.0857761	0.0460115	0.042501	0.0432494	0.0405142	0.0766868	0.0754292	0.0620818	0.0571133
Chloroflexus aggregans	0.0160151	0.0173142	0.0285608	0.026007	0.0160435	0.0167088	0.0135547	0.013625	0.0244448	0.0257061	0.0208561	0.0204726
Chloroflexus aurantiacus	0.0182859	0.0169131	0.0331674	0.0336838	0.0182381	0.0171574	0.0168037	0.0164222	0.0304978	0.0284971	0.023776	0.0233073
Chloroflexus sp. Y-400-fl	0.0127882	0.0112308	0.0246913	0.0260853	0.0117299	0.00863477	0.012891	0.0104669	0.0217442	0.0212259	0.0174496	0.0133334
Roseiflexus	0.0661521	0.0614352	0.121107	0.136928	0.0563036	0.0594342	0.0491883	0.0491313	0.105322	0.100915	0.0830075	0.0781109
Roseiflexus castenholzii	0.0336437	0.0292135	0.0622349	0.0706576	0.0300437	0.0316235	0.02414	0.0223775	0.0538716	0.0489886	0.0403914	0.0393704
Roseiflexus sp. RS-1	0.0325083	0.0322217	0.0588721	0.0662709	0.0262599	0.0278107	0.0250483	0.0267538	0.0514504	0.0519264	0.0426161	0.0387405
Oscillochloridaceae	0.0100991	0.0100275	0.0148332	0.0160585	0.00756769	0.00874691	0.00691711	0.0070381	0.0127113	0.0124124	0.0129308	0.0115487
Oscillochloris	0.0100991	0.0100275	0.0148332	0.0160585	0.00756769	0.00874691	0.00691711	0.0070381	0.0127113	0.0124124	0.0129308	0.0115487
Oscillochloris trichoides	0.0100991	0.0100275	0.0148332	0.0160585	0.00756769	0.00874691	0.00691711	0.0070381	0.0127113	0.0124124	0.0129308	0.0115487
Herpetosiphonales	0.0293412	0.0269406	0.0411829	0.0383838	0.0213409	0.0246708	0.0228823	0.0194901	0.0347349	0.0334914	0.0383753	0.0371657
Herpetosiphonaceae	0.0293412	0.0269406	0.0411829	0.0383838	0.0213409	0.0246708	0.0228823	0.0194901	0.0347349	0.0334914	0.0383753	0.0371657
Herpetosiphon	0.0293412	0.0269406	0.0411829	0.0383838	0.0213409	0.0246708	0.0228823	0.0194901	0.0347349	0.0334914	0.0383753	0.0371657
Herpetosiphon aurantiacus	0.0293412	0.0269406	0.0411829	0.0383838	0.0213409	0.0246708	0.0228823	0.0194901	0.0347349	0.0334914	0.0383753	0.0371657
Dehalococcoidetes	0.056292	0.0530121	0.0414593	0.0385405	0.0255788	0.0248951	0.0380091	0.0354612	0.0313824	0.0326101	0.0303805	0.0328612
unclassified (derived from Dehalococcoidetes)	0.056292	0.0530121	0.0414593	0.0385405	0.0255788	0.0248951	0.0380091	0.0354612	0.0313824	0.0326101	0.0303805	0.0328612
unclassified (derived from Dehalococcoidetes)	0.056292	0.0530121	0.0414593	0.0385405	0.0255788	0.0248951	0.0380091	0.0354612	0.0313824	0.0326101	0.0303805	0.0328612
Dehalococcoides	0.0421891	0.0411128	0.0304495	0.0299237	0.0197517	0.0196245	0.0283671	0.027205	0.0237464	0.0266609	0.0234979	0.026037
Dehalococcoides ethenogenes	0.0142822	0.0127684	0.0091671	0.0111235	0.00696227	0.0050463	0.00869878	0.008166	0.00721703	0.00749151	0.00785581	0.00661423
Dehalococcoides sp. BAV1	0.0127882	0.0118325	0.0112401	0.0110451	0.00696227	0.00717696	0.00915294	0.00938413	0.00838107	0.0110904	0.0084815	0.0094489
Dehalococcoides sp. CBDB1	0.00932224	0.00982697	0.00686381	0.00430839	0.00378384	0.00437346	0.0060088	0.00604555	0.0050752	0.00550846	0.00403219	0.00577433
Dehalococcoides sp. GT	0.00382451	0.00434526	0.00211903	0.00235003	0.000983799	0.00156996	0.00272492	0.00207534	0.00195558	0.00146892	0.00152945	0.00262469
Dehalococcoides sp. VS	0.00197201	0.00233975	0.00105951	0.00109668	0.00105948	0.00145782	0.00178168	0.00153394	0.00111748	0.00110169	0.00159897	0.00157482
Dehalogenimonas	0.0141029	0.0118993	0.0110097	0.00861678	0.00582712	0.00527058	0.00964203	0.00825623	0.00763608	0.00594914	0.00688253	0.0068242
Dehalogenimonas lykanthroporepellens	0.0141029	0.0118993	0.0110097	0.00861678	0.00582712	0.00527058	0.00964203	0.00825623	0.00763608	0.00594914	0.00688253	0.0068242
Ktedonobacteria	0.0311937	0.0342941	0.0473096	0.049664	0.0310275	0.0313992	0.0242099	0.026438	0.0323137	0.0297457	0.0539479	0.0555385
Ktedonobacterales	0.0311937	0.0342941	0.0473096	0.049664	0.0310275	0.0313992	0.0242099	0.026438	0.0323137	0.0297457	0.0539479	0.0555385
Ktedonobacteraceae	0.0311937	0.0342941	0.0473096	0.049664	0.0310275	0.0313992	0.0242099	0.026438	0.0323137	0.0297457	0.0539479	0.0555385
Ktedonobacter	0.0311937	0.0342941	0.0473096	0.049664	0.0310275	0.0313992	0.0242099	0.026438	0.0323137	0.0297457	0.0539479	0.0555385
Ktedonobacter racemifer	0.0311937	0.0342941	0.0473096	0.049664	0.0310275	0.0313992	0.0242099	0.026438	0.0323137	0.0297457	0.0539479	0.0555385
Thermomicrobia (class)	0.0407549	0.0407117	0.0777591	0.0673676	0.0403358	0.0416039	0.0315811	0.0351003	0.0557341	0.0517061	0.0596486	0.051339
Sphaerobacterales	0.0279667	0.0258041	0.050396	0.0448856	0.0272437	0.0296049	0.0198779	0.0241371	0.0381339	0.0353276	0.0385839	0.0338061
Sphaerobacteraceae	0.0279667	0.0258041	0.050396	0.0448856	0.0272437	0.0296049	0.0198779	0.0241371	0.0381339	0.0353276	0.0385839	0.0338061
Sphaerobacter	0.0279667	0.0258041	0.050396	0.0448856	0.0272437	0.0296049	0.0198779	0.0241371	0.0381339	0.0353276	0.0385839	0.0338061
Sphaerobacter thermophilus	0.0279667	0.0258041	0.050396	0.0448856	0.0272437	0.0296049	0.0198779	0.0241371	0.0381339	0.0353276	0.0385839	0.0338061
Thermomicrobiales	0.0127882	0.0149076	0.0273631	0.022482	0.0130921	0.011999	0.0117032	0.0109632	0.0176002	0.0163785	0.0210647	0.017533
Thermomicrobiaceae	0.0127882	0.0149076	0.0273631	0.022482	0.0130921	0.011999	0.0117032	0.0109632	0.0176002	0.0163785	0.0210647	0.017533
Thermomicrobium	0.0127882	0.0149076	0.0273631	0.022482	0.0130921	0.011999	0.0117032	0.0109632	0.0176002	0.0163785	0.0210647	0.017533
Thermomicrobium roseum	0.0127882	0.0149076	0.0273631	0.022482	0.0130921	0.011999	0.0117032	0.0109632	0.0176002	0.0163785	0.0210647	0.017533
unclassified (derived from Chloroflexi)	0.000478064	0.000668501	0.000644922	0.000548341	0.000605415	0.0005607	0.000454153	9.0232e-05	0.000698422	0.000367231	0.000903766	0.000314963
unclassified (derived from Chloroflexi)	0.000478064	0.000668501	0.000644922	0.000548341	0.000605415	0.0005607	0.000454153	9.0232e-05	0.000698422	0.000367231	0.000903766	0.000314963
unclassified (derived from Chloroflexi)	0.000478064	0.000668501	0.000644922	0.000548341	0.000605415	0.0005607	0.000454153	9.0232e-05	0.000698422	0.000367231	0.000903766	0.000314963
unclassified (derived from Chloroflexi)	0.000478064	0.000668501	0.000644922	0.000548341	0.000605415	0.0005607	0.000454153	9.0232e-05	0.000698422	0.000367231	0.000903766	0.000314963
uncultured Chloroflexi bacterium	0.000239032	0.00020055	9.21317e-05	7.83344e-05	0	0.00011214	0.000174674	4.5116e-05	9.3123e-05	0.000146892	0	0
uncultured Chloroflexi bacterium 1i19	0	0	0	0	0	0	0	0	0	0.000146892	0	0
uncultured Chloroflexi bacterium HF0200_06I16	0	6.68501e-05	0.000184263	7.83344e-05	0.000378384	0.00022428	6.98698e-05	0	0.000139684	0	0.000556164	0.000209976
uncultured Chloroflexi bacterium HF0200_09I09	5.9758e-05	6.68501e-05	0.000184263	0	0	0	3.49349e-05	0	0.000139684	0	6.95205e-05	0
uncultured Chloroflexi bacterium HF0500_03M05	5.9758e-05	0.00020055	4.60658e-05	0	0	0.00011214	3.49349e-05	0	9.3123e-05	7.34461e-05	0.000139041	0.000104988
uncultured Chloroflexi bacterium HF0770_09E03	0.000119516	0	9.21317e-05	0.000156669	0.000227031	0.00011214	0.00013974	4.5116e-05	9.3123e-05	0	0.000139041	0
uncultured Chloroflexi bacterium HF4000_28F02	0	0.0001337	4.60658e-05	0.000235003	0	0	0	0	0.000139684	0	0	0
Chrysiogenetes	0.00818684	0.00882421	0.00981202	0.00791177	0.004919	0.00538272	0.00628828	0.00595531	0.00782233	0.00683049	0.00820342	0.00766411
Chrysiogenetes (class)	0.00818684	0.00882421	0.00981202	0.00791177	0.004919	0.00538272	0.00628828	0.00595531	0.00782233	0.00683049	0.00820342	0.00766411
Chrysiogenales	0.00818684	0.00882421	0.00981202	0.00791177	0.004919	0.00538272	0.00628828	0.00595531	0.00782233	0.00683049	0.00820342	0.00766411
Chrysiogenaceae	0.00818684	0.00882421	0.00981202	0.00791177	0.004919	0.00538272	0.00628828	0.00595531	0.00782233	0.00683049	0.00820342	0.00766411
Desulfurispirillum	0.00818684	0.00882421	0.00981202	0.00791177	0.004919	0.00538272	0.00628828	0.00595531	0.00782233	0.00683049	0.00820342	0.00766411
Desulfurispirillum indicum	0.00818684	0.00882421	0.00981202	0.00791177	0.004919	0.00538272	0.00628828	0.00595531	0.00782233	0.00683049	0.00820342	0.00766411
Cyanobacteria	0.51117	0.510467	0.959828	0.91236	0.924695	1.029	0.430433	0.433384	0.834009	0.808789	1.18845	1.26311
Gloeobacteria	0.0248593	0.022729	0.058089	0.0493506	0.0347357	0.0352119	0.0213452	0.0228287	0.0496345	0.0409095	0.0570763	0.0564834
Gloeobacterales	0.0248593	0.022729	0.058089	0.0493506	0.0347357	0.0352119	0.0213452	0.0228287	0.0496345	0.0409095	0.0570763	0.0564834
unclassified (derived from Gloeobacterales)	0.0248593	0.022729	0.058089	0.0493506	0.0347357	0.0352119	0.0213452	0.0228287	0.0496345	0.0409095	0.0570763	0.0564834
Gloeobacter	0.0248593	0.022729	0.058089	0.0493506	0.0347357	0.0352119	0.0213452	0.0228287	0.0496345	0.0409095	0.0570763	0.0564834
Gloeobacter violaceus	0.0248593	0.022729	0.058089	0.0493506	0.0347357	0.0352119	0.0213452	0.0228287	0.0496345	0.0409095	0.0570763	0.0564834
unclassified (derived from Cyanobacteria)	0.48631	0.487738	0.901739	0.86301	0.88996	0.993784	0.409087	0.410556	0.784375	0.767879	1.13138	1.20662
Chroococcales	0.309307	0.303299	0.597244	0.551396	0.490613	0.542084	0.258623	0.267764	0.496858	0.490767	0.60462	0.623312
unclassified (derived from Chroococcales)	0.309307	0.303299	0.597244	0.551396	0.490613	0.542084	0.258623	0.267764	0.496858	0.490767	0.60462	0.623312
Acaryochloris	0.0125492	0.0114982	0.0204072	0.0189569	0.0295896	0.0338663	0.00953722	0.00730879	0.0175537	0.0160113	0.0360811	0.0414702
Acaryochloris marina	0.0125492	0.0114982	0.0204072	0.0189569	0.0295896	0.0338663	0.00953722	0.00730879	0.0175537	0.0160113	0.0360811	0.0414702
Aphanothece	0	0	4.60658e-05	0	7.56769e-05	0	0	0	0	0	0	0.000104988
Aphanothece halophytica	0	0	4.60658e-05	0	7.56769e-05	0	0	0	0	0	0	0.000104988
Chamaesiphon	0	0	0	0	0	0	0	0	0	0	6.95205e-05	0
Chamaesiphon subglobosus	0	0	0	0	0	0	0	0	0	0	6.95205e-05	0
Chroococcus	0	0	0	0	0	0	0	0	0.00032593	0.00110169	6.95205e-05	0
Chroococcus dispersus	0	0	0	0	0	0	0	0	0.00032593	0.00110169	6.95205e-05	0
Crocosphaera	0.00675265	0.00608336	0.0094435	0.0104185	0.0108218	0.011999	0.00429699	0.00487253	0.00684454	0.00712428	0.0129308	0.0161681
Crocosphaera watsonii	0.00675265	0.00608336	0.0094435	0.0104185	0.0108218	0.011999	0.00429699	0.00487253	0.00684454	0.00712428	0.0129308	0.0161681
Cyanobacterium	0	0	0	0	0	0	0	0	0	0	6.95205e-05	0
Cyanobacterium sp. LLi5	0	0	0	0	0	0	0	0	0	0	6.95205e-05	0
Cyanobium	0.00304766	0.0016044	0.00562003	0.00509173	0.00363249	0.00325206	0.00275986	0.0025265	0.00521489	0.00448021	0.00500547	0.00335961
Cyanobium sp. PCC 7001	0.00304766	0.0016044	0.00562003	0.00509173	0.00363249	0.00325206	0.00275986	0.0025265	0.00521489	0.00448021	0.00500547	0.00325462
Cyanobium sp. PCC 7009	0	0	0	0	0	0	0	0	0	0	0	0.000104988
Cyanothece	0.0550371	0.0600314	0.0942507	0.0778644	0.119948	0.137596	0.0421315	0.043537	0.0808307	0.078367	0.151902	0.159266
Cyanothece sp. ATCC 51142	0.00758926	0.00802201	0.012622	0.0121418	0.0150597	0.0171574	0.00758087	0.00681252	0.0101504	0.0106497	0.0175192	0.0205776
Cyanothece sp. CCY0110	0.00394403	0.00488006	0.0072784	0.00407339	0.00650821	0.0067284	0.00391271	0.00297766	0.00474927	0.00411298	0.00994143	0.0111287
Cyanothece sp. PCC 7424	0.0089637	0.0109634	0.0124838	0.0107318	0.0161192	0.0183909	0.00558958	0.00541392	0.0119197	0.0121186	0.0232894	0.025827
Cyanothece sp. PCC 7425	0.0123699	0.0128352	0.0250598	0.0215419	0.0320113	0.0355484	0.007511	0.00884274	0.0202542	0.0207853	0.044076	0.0460896
Cyanothece sp. PCC 7822	0.00944176	0.00848996	0.0157545	0.0140219	0.0187679	0.020073	0.0068123	0.00843669	0.0124785	0.0110904	0.0250274	0.0234123
Cyanothece sp. PCC 8801	0.00675265	0.00721981	0.0124838	0.00744176	0.0167246	0.0199609	0.00527517	0.00500788	0.0111748	0.0110169	0.0159897	0.017323
Cyanothece sp. PCC 8802	0.0059758	0.00755406	0.00856825	0.00791177	0.0146813	0.0197366	0.00544984	0.00604555	0.0101038	0.0085932	0.0160592	0.0146983
Cyanothece sp. WH 8901	0	0	0	0	7.56769e-05	0	0	0	0	0	0	0
uncultured Cyanothece sp.	0	6.68501e-05	0	0	0	0	0	0	0	0	0	0.000209976
Dactylococcopsis	0.000119516	0	0	0	0	0.00011214	0.000104805	0	0	0	0	0
Dactylococcopsis salina	0.000119516	0	0	0	0	0.00011214	0.000104805	0	0	0	0	0
Gloeocapsopsis	0	0	0	0	7.56769e-05	0	0	0	0	0	0	0
Gloeocapsopsis crepidinum	0	0	0	0	7.56769e-05	0	0	0	0	0	0	0
Gloeothece	0	0	0	0	0	0	6.98698e-05	0	0	0	0	0
Gloeothece sp. KO68DGA	0	0	0	0	0	0	6.98698e-05	0	0	0	0	0
Microcystis	0.0146407	0.016044	0.0211903	0.0201319	0.0291356	0.0343148	0.0121573	0.0146176	0.017414	0.0165988	0.0332308	0.0376906
Microcystis aeruginosa	0.0146407	0.016044	0.0211903	0.0201319	0.0291356	0.0343148	0.0121573	0.0145725	0.0171812	0.0165988	0.0332308	0.0375856
Microcystis cf. wesenbergii	0	0	0	0	0	0	0	0	0.000232807	0	0	0
Microcystis sp. N-C 118/2	0	0	0	0	0	0	0	0	0	0	0	0.000104988
uncultured Microcystis sp.	0	0	0	0	0	0	0	4.5116e-05	0	0	0	0
Synechococcus	0.158239	0.154491	0.339275	0.318429	0.214771	0.224728	0.145015	0.148838	0.276482	0.275643	0.244851	0.249031
Synechococcus elongatus	0.0223495	0.0197208	0.0389717	0.0337621	0.0337519	0.0422768	0.0222885	0.0251296	0.0320809	0.0351807	0.0380972	0.0405253
Synechococcus lividus	0	0	4.60658e-05	0	0	0	0	0	0	0	0	0
Synechococcus sp.	0.0618495	0.0590955	0.137368	0.126275	0.0849851	0.080965	0.0576076	0.0580192	0.114681	0.104587	0.0942003	0.0913393
[truncated: 10,698 more rows]
